# Supplementary material for: Using family network data in child protection services
Source: PLoS One. 2019 Oct 29;14(10):e0224554. doi: 10.1371/journal.pone.0224554 (PMC6818793; doi:10.1371/journal.pone.0224554)
Supplement: S1 Table — (XLSX) [file pone.0224554.s002.xlsx]

## Sheet: Metadata
Results from all models for the first notifications sample
N (no. notifications)	200770
No. unique children	200770
Each row in 'Results' gives the results for a model with a different combination of predictor variables.
Columns in 'Results' include:
Sample	Either All Notifications (all j), First Notifications (j = 1) or Subsequent Notifications (j > 1)
Model	Specification of statistical model fitted
Number of predictors	Either 1 (age), 2 (age plus a single variable), 4 (age plus all combinations of three variables), 8 (all variables excluding events-based variables), 12 (all variables).
ROC	ROC score for non-cross-validated model
ROCk	ROC score for k-fold cross-validated model
AIC	Akaike information criterion for non-cross validated model
Number of whole life predictors	Number of predictor variables of the "whole life network" type
Number of recorded predictors	Number of predictor variables of the "recorded network" type
Number of event predictors	Number of predictor variables of the "events" type
Coefficient	coefficients of the fitted logistic regression model (zeros correspond to predictor variables not included in the model)
p-values for the coefficients	Note that some very small p-values (less than 1e-300) have been rounded to zero due to spreadsheet precision.
Error	Weighted error rate
Error within gender	Weighted error rate within each of the three gender groups (male, female, unknown/other)
Error within ethnicity	Weighted error rate within each of the eight ethnicity groups (groups 1 and 2 are the largest groups)

## Sheet: Results
									Predictor coefficients									Predictor p values										Error within Gender			Error within Ethnicity
Dataset	Model	Number of Predictors	ROC	ROCk	AIC	Number of whole life predictors	Number of recorded predictors	Number of event predictors	(Intercept)	nAbusersW	nWithTargetW	nWithNoteW	nNeighsR	nAbusersR	nWithTargetR	nWithNoteR	Age	(Intercept)	nAbusersW	nWithTargetW	nWithNoteW	nNeighsR	nAbusersR	nWithTargetR	nWithNoteR	Age	Error	Gender 1	Gender 2	Gender 3	Ethnicity 1	Ethnicity 2	Ethnicity 3	Ethnicity 4	Ethnicity 5	Ethnicity 6	Ethnicity 7	Ethnicity 8
First Notification	logit(resp) ~ 1 + nAbusersW + nWithTargetW + nWithNoteW + nNeighsR + nAbusersR + nWithTargetR + nWithNoteR + Age	8	0.635612	0.635534	265018	3	4	0	-0.0804447	0.124281	0.025327	0.386487	0.0412296	0.0850676	0.03766	-0.21988	-0.030182	1.18593e-17	1.22616e-12	0.0323445	0	1.59841e-44	6.54985e-05	0.0138697	1.27899e-111	8.69639e-210	0.39138	0.385205	0.398184	0.427077	0.409929	0.378554	0.437996	0.437186	0.416855	0.460422	0.44653	0.429837
First Notification	logit(resp) ~ 1 + Age	1	0.589676	0.589683	274155	0	0	0	0.404899								-0.0580929	0								0	0.430977	0.422493	0.437323	0.466582	0.438191	0.416883	0.461703	0.45682	0.436017	0.468019	0.465335	0.470593
First Notification	logit(resp) ~ 1 + nAbusersW + Age	2	0.599718	0.599686	271296	1	0	0	0.279452	0.629605							-0.0498654	1.33666e-286	0							0	0.422869	0.414503	0.429182	0.456025	0.432433	0.408972	0.454993	0.444432	0.43281	0.463084	0.463016	0.462977
First Notification	logit(resp) ~ 1 + nWithTargetW + Age	2	0.609897	0.609904	269426	1	0	0	0.175091		0.424832						-0.0426632	3.26899e-103		0						0	0.413	0.404447	0.420722	0.450777	0.42816	0.397892	0.444848	0.43778	0.433076	0.459753	0.456357	0.458064
First Notification	logit(resp) ~ 1 + nWithNoteW + Age	2	0.631547	0.631539	265929	1	0	0	-0.0379825			0.347977					-0.0311568	2.07775e-05			0					1.6462e-225	0.393787	0.386691	0.401803	0.431497	0.411722	0.384442	0.440319	0.435879	0.418067	0.457097	0.446733	0.43183
First Notification	logit(resp) ~ 1 + nNeighsR + Age	2	0.588811	0.588791	273971	0	1	0	0.36309				0.0298928				-0.0582188	0				3.42558e-42				0	0.431181	0.421909	0.437849	0.478714	0.437193	0.419435	0.463596	0.460971	0.437928	0.472025	0.466302	0.472389
First Notification	logit(resp) ~ 1 + nAbusersR + Age	2	0.591335	0.591332	273486	0	1	0	0.364388					0.380779			-0.0557101	0					1.36309e-136			0	0.429296	0.42017	0.436286	0.466099	0.435986	0.416504	0.461171	0.456223	0.437113	0.465016	0.4652	0.469616
First Notification	logit(resp) ~ 1 + nWithTargetR + Age	2	0.591183	0.591163	273581	0	1	0	0.362443						0.18583		-0.0560886	0						1.05532e-118		0	0.428429	0.419038	0.435829	0.46763	0.435626	0.416126	0.461748	0.457565	0.437584	0.466977	0.463626	0.469725
First Notification	logit(resp) ~ 1 + nWithNoteR + Age	2	0.591376	0.591377	273505	0	1	0	0.342938							0.117561	-0.0554872	0							1.02149e-137	0	0.427791	0.418243	0.435401	0.469052	0.434785	0.41666	0.460663	0.456287	0.439601	0.469188	0.463977	0.467958
First Notification	logit(resp) ~ 1 + nAbusersW + nWithTargetW + nWithNoteW + Age	4	0.631636	0.631603	265740	3	0	0	-0.0404943	0.159496	0.0403165	0.30936					-0.0307682	5.75208e-06	3.26262e-25	4.66022e-05	0					1.03428e-219	0.393777	0.386859	0.401544	0.430139	0.410971	0.385078	0.439794	0.435868	0.421966	0.457969	0.446935	0.430656
First Notification	logit(resp) ~ 1 + nAbusersW + nWithTargetW + nNeighsR + Age	4	0.610939	0.610905	269159	2	1	0	0.154252	0.234654	0.351982		0.0109921				-0.0424509	3.43649e-72	9.2253e-54	0		1.25895e-06				0	0.413124	0.404839	0.420147	0.453182	0.427142	0.399289	0.44803	0.437997	0.434383	0.456112	0.456469	0.457627
First Notification	logit(resp) ~ 1 + nAbusersW + nWithTargetW + nAbusersR + Age	4	0.610514	0.610502	269165	2	1	0	0.168985	0.266066	0.356946			-0.0782337			-0.042314	8.15344e-96	1.72194e-56	0			1.95693e-05			0	0.412794	0.404835	0.419861	0.450539	0.427753	0.397687	0.445865	0.436933	0.43395	0.457371	0.456905	0.45584
First Notification	logit(resp) ~ 1 + nAbusersW + nWithTargetW + nWithTargetR + Age	4	0.610787	0.610765	268984	2	1	0	0.168838	0.23725	0.413603				-0.141789		-0.0417664	8.63035e-96	1.181e-54	0				5.24578e-45		0	0.412866	0.404252	0.420585	0.448616	0.427601	0.397378	0.444896	0.436767	0.432614	0.460619	0.458096	0.455506
First Notification	logit(resp) ~ 1 + nAbusersW + nWithTargetW + nWithNoteR + Age	4	0.610842	0.610818	269177	2	1	0	0.16391	0.234811	0.350033					0.0126609	-0.0421907	1.79547e-87	8.57521e-54	0					0.0136299	0	0.412498	0.404257	0.41975	0.450421	0.426898	0.397973	0.446809	0.43838	0.432917	0.45582	0.456272	0.457257
First Notification	logit(resp) ~ 1 + nAbusersW + nWithNoteW + nNeighsR + Age	4	0.631314	0.631279	265752	2	1	0	-0.034981	0.184918		0.323718	-0.00524799				-0.0307484	0.000153135	2.57203e-39		0	0.0237237				7.81189e-219	0.393802	0.386866	0.401444	0.431388	0.410811	0.384903	0.439319	0.435266	0.422312	0.459882	0.447061	0.430204
First Notification	logit(resp) ~ 1 + nAbusersW + nWithNoteW + nAbusersR + Age	4	0.631613	0.631608	265739	2	1	0	-0.039058	0.215772		0.32298		-0.0788959			-0.0309215	1.22645e-05	7.26725e-42		0		1.63859e-05			4.72859e-222	0.393672	0.386995	0.401069	0.431361	0.41105	0.384225	0.437888	0.436308	0.420977	0.461281	0.44667	0.43104
First Notification	logit(resp) ~ 1 + nAbusersW + nWithNoteW + nWithTargetR + Age	4	0.631937	0.631939	265624	2	1	0	-0.0394868	0.211487		0.336503			-0.105764		-0.0306104	9.69281e-06	3.07521e-49		0			3.92875e-31		1.57121e-217	0.393487	0.386488	0.401305	0.428571	0.409925	0.384499	0.438957	0.434993	0.421794	0.459882	0.447704	0.430272
First Notification	logit(resp) ~ 1 + nAbusersW + nWithNoteW + nWithNoteR + Age	4	0.633309	0.633298	265264	2	1	0	-0.0381987	0.186902		0.375097				-0.128376	-0.0298477	1.89482e-05	8.92888e-40		0				1.00325e-108	1.9185e-206	0.392008	0.38528	0.399522	0.427332	0.408755	0.381363	0.437849	0.43556	0.417344	0.459374	0.446669	0.430035
First Notification	logit(resp) ~ 1 + nAbusersW + nNeighsR + nAbusersR + Age	4	0.5993	0.599242	271197	1	2	0	0.250997	0.657315			0.0237564	-0.0970307			-0.0502066	2.39277e-202	0			1.72154e-23	3.8987e-07			0	0.424433	0.416021	0.4305	0.466162	0.434308	0.41061	0.456064	0.446482	0.436298	0.467929	0.462583	0.468519
First Notification	logit(resp) ~ 1 + nAbusersW + nNeighsR + nWithTargetR + Age	4	0.599864	0.599841	271200	1	2	0	0.254585	0.603303			0.0144576		0.0441653		-0.0498019	7.02982e-209	0			6.297e-09		2.73447e-06		0	0.423361	0.414707	0.429581	0.465368	0.432449	0.410603	0.456203	0.446665	0.438418	0.464207	0.462169	0.466365
First Notification	logit(resp) ~ 1 + nAbusersW + nNeighsR + nWithNoteR + Age	4	0.600703	0.600648	271103	1	2	0	0.251228	0.592887			1.90239e-05			0.0678352	-0.0488535	3.05249e-203	0			0.994705			1.3393e-27	0	0.421666	0.412975	0.428298	0.459033	0.430583	0.409411	0.453824	0.448245	0.436727	0.462212	0.460927	0.464116
First Notification	logit(resp) ~ 1 + nAbusersW + nAbusersR + nWithTargetR + Age	4	0.599796	0.599736	271198	1	2	0	0.26975	0.636392				-0.121305	0.0935633		-0.0495355	2.3577e-261	0				1.63445e-09	6.59652e-23		0	0.422523	0.414154	0.428879	0.456481	0.432163	0.408983	0.454766	0.444227	0.436952	0.463857	0.462017	0.463678
First Notification	logit(resp) ~ 1 + nAbusersW + nAbusersR + nWithNoteR + Age	4	0.600568	0.60056	271034	1	2	0	0.247889	0.648211				-0.164465		0.0860496	-0.0487415	3.14982e-211	0				8.12347e-17		4.3153e-58	0	0.42181	0.412925	0.428811	0.458194	0.430772	0.410166	0.453911	0.44616	0.437254	0.465653	0.461491	0.462494
First Notification	logit(resp) ~ 1 + nAbusersW + nWithTargetR + nWithNoteR + Age	4	0.600712	0.600666	271096	1	2	0	0.250272	0.599555					-0.0309877	0.0804238	-0.0488144	2.48246e-215	0					0.00964118	2.04787e-31	0	0.421495	0.41226	0.428707	0.459343	0.430614	0.409949	0.453485	0.446549	0.435541	0.463798	0.46175	0.461408
First Notification	logit(resp) ~ 1 + nWithTargetW + nWithTargetR + nWithNoteR + Age	4	0.611682	0.611664	268961	1	2	0	0.145029		0.492637				-0.288087	0.113002	-0.0408751	9.45365e-68		0				5.52836e-101	1.44941e-59	0	0.411436	0.402554	0.419504	0.452672	0.426286	0.397271	0.446151	0.435477	0.437287	0.459636	0.456411	0.457058
First Notification	logit(resp) ~ 1 + nWithTargetW + nAbusersR + nWithNoteR + Age	4	0.610179	0.610135	269418	1	2	0	0.170698		0.415777			0.0298309		0.0118362	-0.0425481	6.31886e-95		0			0.095452		0.0328074	0	0.412761	0.404013	0.420642	0.449418	0.427596	0.397878	0.446428	0.438751	0.433305	0.457324	0.455651	0.459332
First Notification	logit(resp) ~ 1 + nWithTargetW + nAbusersR + nWithTargetR + Age	4	0.61002	0.609988	269138	1	2	0	0.17163		0.477726			0.176391	-0.187629		-0.0418003	6.83268e-99		0			9.01707e-22	2.36747e-63		0	0.413297	0.404809	0.420858	0.452399	0.428105	0.397875	0.445926	0.436691	0.434571	0.458928	0.457896	0.4573
First Notification	logit(resp) ~ 1 + nWithTargetW + nNeighsR + nWithNoteR + Age	4	0.6103	0.610268	269403	1	2	0	0.160779		0.421649		0.0120923			-0.00149277	-0.0428621	2.14445e-78		0		2.69749e-05			0.818573	0	0.413346	0.404509	0.421046	0.452307	0.42798	0.399071	0.448263	0.437715	0.434924	0.457306	0.455811	0.459866
First Notification	logit(resp) ~ 1 + nWithTargetW + nNeighsR + nWithTargetR + Age	4	0.61081	0.610772	269075	1	2	0	0.138686		0.497386		0.0314168		-0.201869		-0.0424359	9.16609e-58		0		7.54525e-36		6.97528e-73		0	0.414327	0.405431	0.421769	0.463054	0.428119	0.400663	0.449203	0.437072	0.437057	0.462354	0.458402	0.461358
First Notification	logit(resp) ~ 1 + nWithTargetW + nNeighsR + nAbusersR + Age	4	0.610271	0.61024	269402	1	2	0	0.161283		0.418755		0.0108345	0.0197246			-0.0428108	9.0757e-79		0		5.60389e-06	0.256698			0	0.413276	0.404474	0.420953	0.452098	0.427804	0.398801	0.448033	0.438066	0.43456	0.457979	0.455975	0.460171
First Notification	logit(resp) ~ 1 + nWithTargetW + nWithNoteW + nWithNoteR + Age	4	0.63313	0.633121	265355	2	1	0	-0.0365521		0.0849772	0.36633				-0.128586	-0.0298065	4.27769e-05		1.23702e-20	0				4.51653e-109	1.07236e-205	0.392083	0.38546	0.399646	0.428152	0.409968	0.380847	0.438977	0.434849	0.417895	0.459321	0.446061	0.43145
First Notification	logit(resp) ~ 1 + nWithTargetW + nWithNoteW + nWithTargetR + Age	4	0.631837	0.631853	265650	2	1	0	-0.0376666		0.140728	0.314554			-0.141926		-0.0303275	2.45926e-05		5.13989e-44	0			3.12763e-45		3.24707e-213	0.393137	0.386171	0.401068	0.429528	0.41064	0.38364	0.438806	0.433446	0.420243	0.458127	0.447152	0.43217
First Notification	logit(resp) ~ 1 + nWithTargetW + nWithNoteW + nAbusersR + Age	4	0.631405	0.63139	265849	2	1	0	-0.0388477		0.0818376	0.314128		0.0042813			-0.0308452	1.37398e-05		1.33813e-18	0		0.79661			8.90939e-221	0.393775	0.386576	0.40198	0.428544	0.411859	0.384284	0.439747	0.434244	0.420963	0.460813	0.446594	0.431921
First Notification	logit(resp) ~ 1 + nWithTargetW + nWithNoteW + nNeighsR + Age	4	0.631081	0.631061	265845	2	1	0	-0.0335633		0.0824766	0.31557	-0.00504518				-0.0307181	0.000281407		1.00231e-19	0	0.0296374				3.20732e-218	0.393661	0.3866	0.401729	0.428844	0.411321	0.384764	0.440536	0.434455	0.419154	0.457482	0.445548	0.432768
First Notification	logit(resp) ~ 1 + nWithNoteW + nWithTargetR + nWithNoteR + Age	4	0.633354	0.633326	265379	1	2	0	-0.0360689			0.401399			0.0969363	-0.169743	-0.0300011	5.38047e-05			0			1.8626e-15	1.0684e-104	1.61781e-208	0.391957	0.385328	0.399547	0.429528	0.410256	0.382001	0.439861	0.434419	0.415578	0.458074	0.445348	0.428722
First Notification	logit(resp) ~ 1 + nWithNoteW + nAbusersR + nWithNoteR + Age	4	0.633336	0.633295	265295	1	2	0	-0.0397102			0.399443		0.212702		-0.158559	-0.0296548	8.84379e-06			0		3.74704e-33		7.97317e-139	1.5722e-203	0.392283	0.385153	0.400213	0.429036	0.408504	0.381764	0.440171	0.436971	0.421089	0.459631	0.447161	0.430005
First Notification	logit(resp) ~ 1 + nWithNoteW + nAbusersR + nWithTargetR + Age	4	0.631673	0.63164	265791	1	2	0	-0.0396278			0.359494		0.137461	-0.119636		-0.0307402	9.08623e-06			0		7.94805e-14	7.09835e-32		2.94424e-219	0.393666	0.386395	0.401659	0.431543	0.410477	0.383565	0.439345	0.437018	0.418623	0.458186	0.448269	0.432713
First Notification	logit(resp) ~ 1 + nWithNoteW + nNeighsR + nWithNoteR + Age	4	0.635067	0.635028	265232	1	2	0	-0.078105			0.414558	0.0424966			-0.192787	-0.0307222	9.46903e-17			0	1.06649e-47			1.12162e-152	6.52889e-218	0.39193	0.385743	0.398876	0.427496	0.4104	0.380097	0.438108	0.438157	0.413105	0.459696	0.447418	0.430805
First Notification	logit(resp) ~ 1 + nWithNoteW + nNeighsR + nWithTargetR + Age	4	0.631852	0.631801	265844	1	2	0	-0.0417628			0.362087	0.0046048		-0.0900258		-0.0310688	6.8793e-06			0	0.070031		3.6597e-20		2.31839e-223	0.393452	0.386081	0.401827	0.43106	0.41051	0.385057	0.440474	0.437131	0.421975	0.457659	0.446274	0.430956
First Notification	logit(resp) ~ 1 + nWithNoteW + nNeighsR + nAbusersR + Age	4	0.631024	0.63099	265919	1	2	0	-0.0316852			0.346717	-0.00719236	0.0513172			-0.0309196	0.000610531			0	0.00317214	0.00252292			4.81304e-221	0.393788	0.386359	0.4021	0.432345	0.411245	0.384749	0.439891	0.43616	0.419547	0.456681	0.44673	0.431866
First Notification	logit(resp) ~ 1 + nNeighsR + nAbusersR + nWithTargetR + Age	4	0.591783	0.591766	273348	0	3	0	0.349597				0.00169046	0.268154	0.108007		-0.0552788	0				0.499875	4.51338e-50	1.35419e-27		0	0.4283	0.418951	0.435523	0.467913	0.435608	0.415426	0.461007	0.455414	0.440358	0.466719	0.464493	0.470022
First Notification	logit(resp) ~ 1 + nNeighsR + nAbusersR + nWithNoteR + Age	4	0.59265	0.592608	273245	0	3	0	0.344708				-0.0132501	0.268768		0.0954811	-0.0542605	0				3.77181e-06	8.02591e-55		8.16323e-50	0	0.427497	0.417848	0.435118	0.465397	0.434347	0.415594	0.460888	0.457137	0.438046	0.466474	0.463502	0.468509
First Notification	logit(resp) ~ 1 + nNeighsR + nWithTargetR + nWithNoteR + Age	4	0.591891	0.591863	273440	0	3	0	0.34955				-0.00926691		0.0879446	0.0914971	-0.0550804	0				0.00116462		3.72951e-14	4.01319e-31	0	0.427439	0.417701	0.435141	0.468514	0.434098	0.416113	0.460655	0.457905	0.436995	0.46724	0.463459	0.468975
First Notification	logit(resp) ~ 1 + nAbusersR + nWithTargetR + nWithNoteR + Age	4	0.592194	0.592165	273258	0	3	0	0.336253					0.246257	0.0362916	0.0654424	-0.054737	0					1.39385e-42	0.00288946	3.6248e-21	0	0.427543	0.417931	0.435034	0.468213	0.434003	0.41601	0.460429	0.457628	0.439787	0.465262	0.464749	0.469161
