# Supplementary material for: Using family network data in child protection services
Source: PLoS One. 2019 Oct 29;14(10):e0224554. doi: 10.1371/journal.pone.0224554 (PMC6818793; doi:10.1371/journal.pone.0224554)
Supplement: S2 Table — (XLSX) [file pone.0224554.s003.xlsx]

## Sheet: Metadata
Results from all models for the subsequent notifications sample
N (no. notifications)	913088
No. unique children	196854
Each row in 'Results' gives the results for a model with a different combination of predictor variables.
Columns in 'Results' include:
Sample	Either All Notifications (all j), First Notifications (j = 1) or Subsequent Notifications (j > 1)
Model	Specification of statistical model fitted
Number of predictors	Either 1 (age), 2 (age plus a single variable), 4 (age plus all combinations of three variables), 8 (all variables excluding events-based variables), 12 (all variables).
ROC	ROC score for non-cross-validated model
ROCk	ROC score for k-fold cross-validated model
AIC	Akaike information criterion for non-cross validated model
Number of whole life predictors	Number of predictor variables of the "whole life network" type
Number of recorded predictors	Number of predictor variables of the "recorded network" type
Number of event predictors	Number of predictor variables of the "events" type
Coefficient	coefficients of the fitted logistic regression model (zeros correspond to predictor variables not included in the model)
p-values for the coefficients	Note that some very small p-values (less than 1e-300) have been rounded to zero due to spreadsheet precision.
Error	Weighted error rate
Error within gender	Weighted error rate within each of the three gender groups (male, female, unknown/other)
Error within ethnicity	Weighted error rate within each of the eight ethnicity groups (groups 1 and 2 are the largest groups)

## Sheet: Results
									Predictor coefficients													Predictor p values														Error within Gender			Error within Ethnicity
Dataset	Model	Number of Predictors	ROC	ROCk	AIC	Number of whole life predictors	Number of recorded predictors	Number of event predictors	(Intercept)	nAbusersW	nWithTargetW	nWithNoteW	nNeighsR	nAbusersR	nWithTargetR	nWithNoteR	nNotes	nTargets	nNotesRecent	nTargetsRecent	Age	(Intercept)	nAbusersW	nWithTargetW	nWithNoteW	nNeighsR	nAbusersR	nWithTargetR	nWithNoteR	nNotes	nTargets	nNotesRecent	nTargetsRecent	Age	Error	Gender 1	Gender 2	Gender 3	Ethnicity 1	Ethnicity 2	Ethnicity 3	Ethnicity 4	Ethnicity 5	Ethnicity 6	Ethnicity 7	Ethnicity 8
Subsequent Notifications	logit(resp) ~ 1 + nAbusersW + nWithTargetW + nWithNoteW + nNeighsR + nAbusersR + nWithTargetR + nWithNoteR + nNotes + nTargets + nNotesRecent + nTargetsRecent + Age	12	0.656665	0.656638	1.06293e+06	3	4	4	0.617763	0.0531629	-0.0412925	0.211711	0.0129837	0.00685922	0.0698254	-0.090503	0.0175384	-0.00313418	-0.00911125	0.144714	-0.0593323	0	2.42875e-29	1.25188e-30	0	3.35462e-55	0.0503369	2.92479e-111	0	2.77458e-75	0.0708336	1.52844e-17	0	0	0.384156	0.376073	0.394457	0.416354	0.39937	0.390933	0.3907	0.403013	0.384568	0.422932	0.407218	0.395601
Subsequent Notifications	logit(resp) ~ 1 + Age	1	0.575985	0.575987	1.10779e+06	0	0	0	1.28407												-0.0529121	0												0	0.450677	0.42955	0.473823	0.480982	0.452355	0.440807	0.462498	0.45442	0.443175	0.488216	0.466179	0.481946
Subsequent Notifications	logit(resp) ~ 1 + nAbusersW + Age	2	0.620297	0.620286	1.08706e+06	1	0	0	0.987159	0.34191											-0.0538808	0	0											0	0.40765	0.39819	0.418353	0.437231	0.420425	0.411264	0.415499	0.41808	0.399802	0.441197	0.424857	0.434836
Subsequent Notifications	logit(resp) ~ 1 + nWithTargetW + Age	2	0.632513	0.632511	1.0801e+06	1	0	0	0.978753		0.210428										-0.0570147	0		0										0	0.401118	0.391762	0.41193	0.422749	0.415667	0.404962	0.407116	0.410534	0.396583	0.442188	0.418492	0.425344
Subsequent Notifications	logit(resp) ~ 1 + nWithNoteW + Age	2	0.638867	0.638859	1.07453e+06	1	0	0	0.691516			0.190293									-0.0575365	0			0									0	0.397809	0.38731	0.410666	0.42291	0.407834	0.404171	0.412353	0.416457	0.403993	0.441955	0.425168	0.401234
Subsequent Notifications	logit(resp) ~ 1 + nNeighsR + Age	2	0.60683	0.606832	1.09453e+06	0	1	0	1.05338				0.050621								-0.0666663	0				0								0	0.42526	0.412773	0.439059	0.46238	0.429758	0.427371	0.433658	0.451333	0.432308	0.457169	0.445391	0.448601
Subsequent Notifications	logit(resp) ~ 1 + nAbusersR + Age	2	0.613844	0.613842	1.09106e+06	0	1	0	1.06892					0.202899							-0.0586338	0					0							0	0.417185	0.406265	0.429387	0.450272	0.421892	0.422979	0.423102	0.434829	0.415028	0.437287	0.438026	0.439465
Subsequent Notifications	logit(resp) ~ 1 + nWithTargetR + Age	2	0.622129	0.622125	1.08668e+06	0	1	0	1.05012						0.152031						-0.0593908	0						0						0	0.410007	0.400401	0.420815	0.442439	0.424438	0.411752	0.414163	0.425873	0.406461	0.446285	0.429316	0.440334
Subsequent Notifications	logit(resp) ~ 1 + nWithNoteR + Age	2	0.615396	0.615396	1.08933e+06	0	1	0	0.970643							0.0964457					-0.0616023	0							0					0	0.416858	0.405618	0.429724	0.453747	0.423079	0.421763	0.430067	0.452872	0.423464	0.448816	0.435822	0.445857
Subsequent Notifications	logit(resp) ~ 1 + nNotes + Age	2	0.608386	0.608378	1.09757e+06	0	0	1	1.20144								0.0296582				-0.0662207	0								0				0	0.427373	0.413407	0.442232	0.474779	0.427692	0.427114	0.432782	0.455811	0.428131	0.446221	0.442802	0.446996
Subsequent Notifications	logit(resp) ~ 1 + nTargets + Age	2	0.615669	0.615659	1.09001e+06	0	0	1	1.15572									0.12588			-0.06288	0									0			0	0.417176	0.406236	0.429059	0.468413	0.428083	0.415563	0.421242	0.433222	0.408825	0.440513	0.433921	0.44197
Subsequent Notifications	logit(resp) ~ 1 + nNotesRecent + Age	2	0.594995	0.594993	1.10241e+06	0	0	1	1.22971										0.0260928		-0.058648	0										0		0	0.438996	0.424633	0.454	0.471826	0.43762	0.435883	0.443246	0.462627	0.432032	0.46006	0.45379	0.449792
Subsequent Notifications	logit(resp) ~ 1 + nTargetsRecent + Age	2	0.614947	0.614942	1.09159e+06	0	0	1	1.09206											0.236171	-0.0484868	0											0	0	0.418955	0.408737	0.429658	0.461877	0.430108	0.412989	0.416621	0.42959	0.405581	0.436267	0.436146	0.439658
Subsequent Notifications	logit(resp) ~ 1 + nAbusersW + nWithTargetW + nWithNoteW + Age	4	0.646805	0.646792	1.06976e+06	3	0	0	0.669483	0.149511	0.0423957	0.135478									-0.0572494	0	0	9.33398e-85	0									0	0.390667	0.382294	0.401242	0.424351	0.40526	0.397863	0.403683	0.399315	0.398336	0.434509	0.416315	0.407247
Subsequent Notifications	logit(resp) ~ 1 + nAbusersW + nWithTargetW + nNeighsR + Age	4	0.636176	0.636166	1.07733e+06	2	1	0	0.90121	0.13526	0.144686		0.0119831								-0.0593487	0	0	0		1.26226e-118								0	0.397296	0.389934	0.406234	0.435751	0.412279	0.403813	0.404094	0.410206	0.396195	0.431116	0.419038	0.434855
Subsequent Notifications	logit(resp) ~ 1 + nAbusersW + nWithTargetW + nAbusersR + Age	4	0.63525	0.635245	1.07786e+06	2	1	0	0.925478	0.132511	0.157375			0.0135357							-0.0567052	0	3.96676e-214	0			2.43471e-07							0	0.397637	0.389708	0.407218	0.431577	0.412252	0.403821	0.404728	0.406622	0.394588	0.429757	0.418727	0.43165
Subsequent Notifications	logit(resp) ~ 1 + nAbusersW + nWithTargetW + nWithTargetR + Age	4	0.635186	0.635178	1.07788e+06	2	1	0	0.924658	0.147902	0.162381				-0.00343532						-0.056325	0	0	0				0.0746256						0	0.39762	0.389405	0.407495	0.433765	0.412458	0.403495	0.405855	0.406643	0.393869	0.429944	0.418651	0.431265
Subsequent Notifications	logit(resp) ~ 1 + nAbusersW + nWithTargetW + nWithNoteR + Age	4	0.637313	0.637309	1.07658e+06	2	1	0	0.874094	0.13342	0.128557					0.0326003					-0.0585799	0	0	0					4.7905e-278					0	0.397019	0.388961	0.406767	0.436241	0.410089	0.404614	0.406034	0.410782	0.407136	0.429065	0.417757	0.433696
Subsequent Notifications	logit(resp) ~ 1 + nAbusersW + nWithTargetW + nNotes + Age	4	0.638486	0.638474	1.07621e+06	2	0	1	0.928084	0.119413	0.151676						0.0116346				-0.0616366	0	7.6792e-300	0						0				0	0.394788	0.387964	0.402922	0.439495	0.409066	0.400768	0.400653	0.412636	0.391749	0.422622	0.417763	0.431871
Subsequent Notifications	logit(resp) ~ 1 + nAbusersW + nWithTargetW + nTargets + Age	4	0.63639	0.636382	1.0769e+06	2	0	1	0.945618	0.0945162	0.147291							0.0397554			-0.059073	0	5.46648e-155	0							1.99121e-208			0	0.397294	0.389546	0.406555	0.436687	0.412998	0.402454	0.402838	0.408654	0.391842	0.428863	0.419726	0.430829
Subsequent Notifications	logit(resp) ~ 1 + nAbusersW + nWithTargetW + nNotesRecent + Age	4	0.63813	0.638124	1.07645e+06	2	0	1	0.917511	0.131577	0.15595								0.0127088		-0.0592967	0	0	0								7.14323e-272		0	0.395176	0.388444	0.403211	0.439295	0.410283	0.400665	0.401371	0.411092	0.390048	0.425364	0.418681	0.430656
Subsequent Notifications	logit(resp) ~ 1 + nAbusersW + nWithTargetW + nTargetsRecent + Age	4	0.640238	0.640231	1.0745e+06	2	0	1	0.894787	0.0838457	0.149073									0.123847	-0.0538549	0	8.99095e-141	0									0	0	0.394064	0.386301	0.403399	0.433901	0.409695	0.398846	0.40011	0.405859	0.391106	0.429883	0.414505	0.430996
Subsequent Notifications	logit(resp) ~ 1 + nAbusersW + nWithNoteW + nNeighsR + Age	4	0.645698	0.645688	1.0701e+06	2	1	0	0.645071	0.17602		0.151014	0.00312723								-0.0577429	0	0		0	9.62942e-10								0	0.392199	0.383565	0.403055	0.425113	0.404839	0.400166	0.406106	0.40814	0.406273	0.437486	0.415113	0.406678
Subsequent Notifications	logit(resp) ~ 1 + nAbusersW + nWithNoteW + nAbusersR + Age	4	0.645774	0.64576	1.07007e+06	2	1	0	0.648476	0.154898		0.152824		0.0219735							-0.0574713	0	0		0		3.99073e-17							0	0.392266	0.383708	0.403054	0.4232	0.404766	0.400361	0.406821	0.407388	0.406332	0.434247	0.415706	0.405036
Subsequent Notifications	logit(resp) ~ 1 + nAbusersW + nWithNoteW + nWithTargetR + Age	4	0.645993	0.645987	1.07005e+06	2	1	0	0.654689	0.167604		0.147554			0.0145336						-0.0573503	0	0		0			4.10863e-22						0	0.391768	0.383166	0.402557	0.426419	0.404734	0.399658	0.406243	0.406131	0.402171	0.434362	0.415556	0.405831
Subsequent Notifications	logit(resp) ~ 1 + nAbusersW + nWithNoteW + nWithNoteR + Age	4	0.646154	0.646146	1.06982e+06	2	1	0	0.639867	0.190733		0.173329				-0.0190345					-0.0558265	0	0		0				4.1948e-72					0	0.392078	0.383105	0.403397	0.418536	0.404709	0.399834	0.405367	0.403387	0.399489	0.439313	0.417519	0.401591
Subsequent Notifications	logit(resp) ~ 1 + nAbusersW + nWithNoteW + nNotes + Age	4	0.64714	0.647129	1.06931e+06	2	0	1	0.659713	0.161429		0.147987					0.0080985				-0.0606115	0	0		0					7.65803e-168				0	0.391232	0.382638	0.401975	0.422666	0.402976	0.399578	0.404922	0.411838	0.402195	0.430774	0.413929	0.407848
Subsequent Notifications	logit(resp) ~ 1 + nAbusersW + nWithNoteW + nTargets + Age	4	0.648225	0.648219	1.06835e+06	2	0	1	0.675529	0.095186		0.150409						0.0535198			-0.060775	0	1.36521e-172		0						0			0	0.390583	0.382753	0.400544	0.433022	0.407101	0.395741	0.398998	0.410661	0.398787	0.435991	0.416897	0.413174
Subsequent Notifications	logit(resp) ~ 1 + nAbusersW + nWithNoteW + nNotesRecent + Age	4	0.647154	0.647148	1.06937e+06	2	0	1	0.648542	0.170752		0.150134							0.00913908		-0.0590355	0	0		0							1.06776e-153		0	0.391012	0.382728	0.401425	0.424468	0.403339	0.398769	0.40498	0.411496	0.400997	0.43081	0.414366	0.406512
Subsequent Notifications	logit(resp) ~ 1 + nAbusersW + nWithNoteW + nTargetsRecent + Age	4	0.65266	0.652666	1.06563e+06	2	0	1	0.606922	0.0938239		0.153645								0.143418	-0.0541507	0	7.11264e-213		0								0	0	0.387512	0.379366	0.398025	0.42012	0.40185	0.393392	0.397984	0.409098	0.397917	0.429639	0.414296	0.409466
Subsequent Notifications	logit(resp) ~ 1 + nAbusersW + nNeighsR + nAbusersR + Age	4	0.625105	0.625091	1.08375e+06	1	2	0	0.908644	0.318836			0.032238	-0.0460524							-0.0612837	0	0			0	1.32632e-45							0	0.406659	0.398204	0.416543	0.439021	0.417818	0.413442	0.415744	0.415871	0.408989	0.438533	0.424108	0.439942
Subsequent Notifications	logit(resp) ~ 1 + nAbusersW + nNeighsR + nWithTargetR + Age	4	0.629505	0.629493	1.08154e+06	1	2	0	0.935488	0.2064			0.0102654		0.0789297						-0.0596009	0	0			6.4342e-68		0						0	0.403023	0.393807	0.413784	0.439542	0.413667	0.411291	0.41034	0.415882	0.401822	0.433241	0.420466	0.437798
Subsequent Notifications	logit(resp) ~ 1 + nAbusersW + nNeighsR + nWithNoteR + Age	4	0.629512	0.629502	1.08124e+06	1	2	0	0.870212	0.244396			0.000118445			0.0613555					-0.0590014	0	0			0.864025			0					0	0.402845	0.393	0.414611	0.442613	0.411402	0.411379	0.417994	0.422291	0.407835	0.439375	0.423107	0.438591
Subsequent Notifications	logit(resp) ~ 1 + nAbusersW + nNeighsR + nNotes + Age	4	0.627163	0.627157	1.08307e+06	1	1	1	0.938559	0.262812			0.0199292				0.00953212				-0.0635008	0	0			5.82358e-286				1.12028e-175				0	0.404288	0.395576	0.41439	0.441575	0.415363	0.410418	0.414164	0.426694	0.400346	0.428519	0.424544	0.438424
Subsequent Notifications	logit(resp) ~ 1 + nAbusersW + nNeighsR + nTargets + Age	4	0.627192	0.627184	1.08257e+06	1	1	1	0.955315	0.208626			0.0215223					0.0477209			-0.0631489	0	0			0					3.78223e-289			0	0.404473	0.395875	0.414447	0.444886	0.416958	0.409691	0.414009	0.414871	0.402889	0.434271	0.425146	0.436681
Subsequent Notifications	logit(resp) ~ 1 + nAbusersW + nNeighsR + nNotesRecent + Age	4	0.626653	0.626644	1.08335e+06	1	1	1	0.925969	0.273011			0.0224803						0.00889669		-0.0618436	0	0			0						5.29639e-120		0	0.404849	0.395979	0.415196	0.440437	0.415203	0.411152	0.414075	0.42677	0.402263	0.433337	0.425356	0.436686
Subsequent Notifications	logit(resp) ~ 1 + nAbusersW + nNeighsR + nTargetsRecent + Age	4	0.63336	0.63336	1.07954e+06	1	1	1	0.887788	0.19283			0.0258267							0.140236	-0.0582543	0	0			0							0	0	0.400461	0.392271	0.410152	0.446274	0.412434	0.406379	0.409428	0.412482	0.401448	0.432778	0.418243	0.441308
Subsequent Notifications	logit(resp) ~ 1 + nAbusersW + nAbusersR + nWithTargetR + Age	4	0.628988	0.628977	1.08176e+06	1	2	0	0.952652	0.233799				-0.0260276	0.100316						-0.0569918	0	0				5.68821e-20	0						0	0.403232	0.393772	0.414261	0.438423	0.414101	0.410664	0.40998	0.41486	0.397575	0.431718	0.422419	0.437627
Subsequent Notifications	logit(resp) ~ 1 + nAbusersW + nAbusersR + nWithNoteR + Age	4	0.629658	0.629649	1.08104e+06	1	2	0	0.858573	0.286551				-0.0422108		0.0675291					-0.0584176	0	0				8.95157e-48		0					0	0.403374	0.393132	0.415595	0.445149	0.412188	0.411655	0.417484	0.419877	0.412516	0.43874	0.423941	0.440144
Subsequent Notifications	logit(resp) ~ 1 + nAbusersW + nAbusersR + nNotes + Age	4	0.625771	0.62577	1.08436e+06	1	1	1	0.987566	0.271544				0.021258			0.0141497				-0.0609111	0	0				2.70595e-15			0				0	0.404853	0.395835	0.415187	0.440352	0.414479	0.41026	0.415704	0.426197	0.395925	0.427932	0.423687	0.433585
Subsequent Notifications	logit(resp) ~ 1 + nAbusersW + nAbusersR + nTargets + Age	4	0.62417	0.62416	1.08434e+06	1	1	1	1.01367	0.217368				0.0183587				0.0608058			-0.0589214	0	0				1.08499e-11				0			0	0.406742	0.397642	0.417067	0.44193	0.418586	0.410888	0.41609	0.417558	0.398878	0.438331	0.424521	0.432841
Subsequent Notifications	logit(resp) ~ 1 + nAbusersW + nAbusersR + nNotesRecent + Age	4	0.62457	0.624561	1.08503e+06	1	1	1	0.978225	0.277339				0.0360356					0.0134826		-0.0579093	0	0				1.44708e-42					3.24492e-282		0	0.405337	0.396296	0.415645	0.440577	0.415906	0.410211	0.41439	0.42562	0.396669	0.431647	0.424228	0.433256
Subsequent Notifications	logit(resp) ~ 1 + nAbusersW + nAbusersR + nTargetsRecent + Age	4	0.629154	0.629143	1.08217e+06	1	1	1	0.950713	0.208298				0.0397261						0.139737	-0.0524042	0	0				8.91182e-54						0	0	0.403588	0.393865	0.414807	0.439568	0.41559	0.40809	0.409262	0.415797	0.396947	0.429073	0.418003	0.433579
Subsequent Notifications	logit(resp) ~ 1 + nAbusersW + nWithTargetR + nWithNoteR + Age	4	0.630969	0.630961	1.08059e+06	1	2	0	0.893141	0.210554					0.0482858	0.0406481					-0.0590641	0	0					1.53342e-144	1.9201e-271					0	0.401714	0.392469	0.412697	0.446787	0.411845	0.409963	0.411916	0.419949	0.407238	0.438196	0.42213	0.441635
Subsequent Notifications	logit(resp) ~ 1 + nAbusersW + nWithTargetR + nNotes + Age	4	0.631921	0.63191	1.08043e+06	1	1	1	0.958641	0.189248					0.084769		0.0108686				-0.0620782	0	0					0		1.18636e-273				0	0.400397	0.392006	0.410122	0.441405	0.411252	0.407465	0.406408	0.419736	0.399535	0.424319	0.421175	0.4354
Subsequent Notifications	logit(resp) ~ 1 + nAbusersW + nWithTargetR + nTargets + Age	4	0.630496	0.630493	1.08069e+06	1	1	1	0.97745	0.153333					0.082623			0.043487			-0.0602087	0	0					0			6.00318e-245			0	0.402249	0.393689	0.412207	0.440735	0.414878	0.408385	0.407865	0.414122	0.396912	0.431981	0.421902	0.435078
Subsequent Notifications	logit(resp) ~ 1 + nAbusersW + nWithTargetR + nNotesRecent + Age	4	0.631582	0.631571	1.08067e+06	1	1	1	0.948881	0.199597					0.0892647				0.0115843		-0.0599184	0	0					0				7.95896e-226		0	0.400955	0.392786	0.410469	0.445579	0.412537	0.407626	0.406764	0.42036	0.399274	0.426856	0.42274	0.435471
Subsequent Notifications	logit(resp) ~ 1 + nAbusersW + nWithTargetR + nTargetsRecent + Age	4	0.635028	0.635014	1.07821e+06	1	1	1	0.923954	0.14411					0.0857175					0.128164	-0.0547732	0	0					0					0	0	0.398295	0.390178	0.407974	0.44544	0.411764	0.403616	0.403598	0.412205	0.393049	0.432255	0.419283	0.43854
Subsequent Notifications	logit(resp) ~ 1 + nAbusersW + nWithNoteR + nNotes + Age	4	0.630896	0.630883	1.0807e+06	1	1	1	0.885269	0.234636						0.0535556	0.00714699				-0.06159	0	0						0	2.89141e-111				0	0.401759	0.392935	0.412303	0.446053	0.411419	0.4095	0.414008	0.429162	0.405674	0.435585	0.422064	0.437928
Subsequent Notifications	logit(resp) ~ 1 + nAbusersW + nWithNoteR + nTargets + Age	4	0.631726	0.631711	1.07981e+06	1	1	1	0.901485	0.173632						0.0557161		0.0478371			-0.0620591	0	0						0		5.8083e-302			0	0.401675	0.393063	0.411963	0.44383	0.411293	0.409468	0.414452	0.421115	0.404149	0.437908	0.421866	0.438229
Subsequent Notifications	logit(resp) ~ 1 + nAbusersW + nWithNoteR + nNotesRecent + Age	4	0.630736	0.630735	1.08082e+06	1	1	1	0.875156	0.24201						0.056198			0.00717821		-0.0601769	0	0						0			1.53991e-86		0	0.401887	0.393056	0.412439	0.444874	0.411374	0.409735	0.414239	0.427906	0.406009	0.437116	0.421292	0.437702
Subsequent Notifications	logit(resp) ~ 1 + nAbusersW + nWithNoteR + nTargetsRecent + Age	4	0.636985	0.636974	1.07712e+06	1	1	1	0.839582	0.165965						0.0588024				0.136007	-0.0563153	0	0						0				0	0	0.397966	0.389535	0.4083	0.450173	0.408845	0.405448	0.409538	0.41609	0.403628	0.429731	0.41994	0.442563
Subsequent Notifications	logit(resp) ~ 1 + nAbusersW + nNotes + nTargets + Age	4	0.62739	0.62738	1.08296e+06	1	0	2	1.00928	0.223661							0.0111829	0.0497515			-0.0628146	0	0							1.38179e-275	0			0	0.404563	0.395707	0.414637	0.444529	0.414841	0.409314	0.413404	0.422754	0.394349	0.430418	0.424275	0.432622
Subsequent Notifications	logit(resp) ~ 1 + nAbusersW + nNotes + nNotesRecent + Age	4	0.625588	0.625573	1.08426e+06	1	0	2	0.996512	0.284338							0.0243324		-0.0122432		-0.0622977	0	0							8.0292e-205		2.47673e-38		0	0.405509	0.396258	0.416092	0.438461	0.415087	0.410889	0.415262	0.427163	0.396674	0.429396	0.424804	0.433859
Subsequent Notifications	logit(resp) ~ 1 + nAbusersW + nNotes + nTargetsRecent + Age	4	0.632726	0.63272	1.08042e+06	1	0	2	0.952534	0.220745							0.0126947			0.134314	-0.0573809	0	0							0			0	0	0.400553	0.391664	0.410774	0.441851	0.412634	0.404455	0.405459	0.423197	0.391291	0.424189	0.417581	0.433773
Subsequent Notifications	logit(resp) ~ 1 + nAbusersW + nTargets + nNotesRecent + Age	4	0.62713	0.62712	1.08314e+06	1	0	2	1.00391	0.228479								0.05697	0.0119475		-0.0609602	0	0								0	1.02092e-237		0	0.404718	0.396026	0.414633	0.440153	0.41543	0.409015	0.414396	0.421533	0.393989	0.43271	0.423587	0.433033
Subsequent Notifications	logit(resp) ~ 1 + nAbusersW + nTargets + nTargetsRecent + Age	4	0.629111	0.629099	1.08196e+06	1	0	2	0.96889	0.219585								0.0297754		0.119838	-0.0540381	0	0								2.34094e-99		0	0	0.404079	0.394821	0.414696	0.439941	0.416774	0.407539	0.409583	0.41648	0.395347	0.432438	0.421097	0.432707
Subsequent Notifications	logit(resp) ~ 1 + nAbusersW + nNotesRecent + nTargetsRecent + Age	4	0.631139	0.631124	1.08129e+06	1	0	2	0.945037	0.244344									0.0110587	0.133606	-0.0541445	0	0									8.82973e-217	0	0	0.401943	0.392822	0.412461	0.439391	0.413942	0.405683	0.406858	0.421075	0.393012	0.427396	0.418658	0.433792
Subsequent Notifications	logit(resp) ~ 1 + nWithTargetW + nWithNoteW + nNeighsR + Age	4	0.644429	0.644421	1.07189e+06	2	1	0	0.719779		0.0891706	0.131411	0.00562319								-0.0592822	0		0	0	7.59889e-28								0	0.392845	0.383817	0.40397	0.423523	0.405593	0.399432	0.405587	0.410425	0.403548	0.438384	0.419023	0.405934
Subsequent Notifications	logit(resp) ~ 1 + nWithTargetW + nWithNoteW + nAbusersR + Age	4	0.645873	0.645865	1.0707e+06	2	1	0	0.699026		0.059085	0.135449		0.0713919							-0.0591284	0		5.19646e-171	0		5.01019e-281							0	0.391392	0.383417	0.401437	0.428206	0.404832	0.398699	0.402759	0.406194	0.404279	0.434629	0.418688	0.407288
Subsequent Notifications	logit(resp) ~ 1 + nWithTargetW + nWithNoteW + nWithTargetR + Age	4	0.644372	0.644359	1.07201e+06	2	1	0	0.725808		0.0911732	0.135012			0.00352501						-0.0580052	0		4.11549e-241	0			0.0696284						0	0.392826	0.384218	0.403462	0.424487	0.407973	0.39756	0.402711	0.408919	0.398285	0.440698	0.422564	0.406557
Subsequent Notifications	logit(resp) ~ 1 + nWithTargetW + nWithNoteW + nWithNoteR + Age	4	0.644665	0.644658	1.07188e+06	2	1	0	0.724653		0.098251	0.147105				-0.0124771					-0.0572263	0		0	0				3.22445e-32					0	0.39241	0.3834	0.403499	0.424626	0.407052	0.397175	0.404181	0.404028	0.397697	0.43889	0.422233	0.403531
Subsequent Notifications	logit(resp) ~ 1 + nWithTargetW + nWithNoteW + nNotes + Age	4	0.646762	0.646753	1.07055e+06	2	0	1	0.733877		0.0859603	0.127261					0.0106538				-0.062569	0		0	0					7.1212e-285				0	0.390618	0.382486	0.400564	0.430208	0.405073	0.395895	0.400805	0.415193	0.396034	0.430388	0.419462	0.407415
Subsequent Notifications	logit(resp) ~ 1 + nWithTargetW + nWithNoteW + nTargets + Age	4	0.648406	0.648402	1.06877e+06	2	0	1	0.71476		0.0405784	0.141672						0.0650268			-0.0619481	0		4.77027e-83	0						0			0	0.389769	0.381278	0.400303	0.42997	0.406444	0.394744	0.399157	0.411805	0.395901	0.431779	0.413063	0.407436
Subsequent Notifications	logit(resp) ~ 1 + nWithTargetW + nWithNoteW + nNotesRecent + Age	4	0.64643	0.646425	1.07084e+06	2	0	1	0.724517		0.0920806	0.129464							0.0113175		-0.060417	0		0	0							8.5364e-227		0	0.390968	0.382721	0.401053	0.429376	0.405491	0.395954	0.400795	0.415744	0.395711	0.428969	0.420076	0.40567
Subsequent Notifications	logit(resp) ~ 1 + nWithTargetW + nWithNoteW + nTargetsRecent + Age	4	0.652906	0.652897	1.06604e+06	2	0	1	0.639874		0.0472009	0.143681								0.156953	-0.054247	0		3.92495e-126	0								0	0	0.386438	0.377959	0.397158	0.421901	0.401662	0.391319	0.396521	0.408403	0.396205	0.429188	0.413029	0.406111
Subsequent Notifications	logit(resp) ~ 1 + nWithTargetW + nNeighsR + nAbusersR + Age	4	0.634793	0.63478	1.07864e+06	1	2	0	0.940501		0.171425		0.00831303	0.0527126							-0.0599403	0		0		4.06476e-43	3.46632e-113							0	0.398604	0.390601	0.408085	0.432016	0.413106	0.404337	0.404083	0.407895	0.401378	0.431311	0.419179	0.430747
Subsequent Notifications	logit(resp) ~ 1 + nWithTargetW + nNeighsR + nWithTargetR + Age	4	0.634432	0.634428	1.07896e+06	1	2	0	0.933284		0.212688		0.0199014		-0.0314437						-0.0611576	0		0		5.07877e-237		8.89308e-45						0	0.399297	0.390993	0.409052	0.429247	0.413114	0.404543	0.409195	0.407108	0.402664	0.431946	0.41838	0.430503
Subsequent Notifications	logit(resp) ~ 1 + nWithTargetW + nNeighsR + nWithNoteR + Age	4	0.635305	0.635299	1.07836e+06	1	2	0	0.914673		0.169572		0.00199367			0.0348859					-0.05979	0		0		0.00397882			2.15582e-174					0	0.39866	0.3904	0.408517	0.42733	0.411778	0.404605	0.407544	0.40948	0.406878	0.433083	0.42025	0.432425
Subsequent Notifications	logit(resp) ~ 1 + nWithTargetW + nNeighsR + nNotes + Age	4	0.637426	0.637414	1.07751e+06	1	1	1	0.958469		0.183665		0.00521499				0.0127963				-0.0638451	0		0		6.99142e-20				0				0	0.396599	0.389719	0.404744	0.432494	0.411105	0.401018	0.402853	0.414835	0.392899	0.42616	0.421148	0.429664
Subsequent Notifications	logit(resp) ~ 1 + nWithTargetW + nNeighsR + nTargets + Age	4	0.636493	0.636486	1.0773e+06	1	1	1	0.958358		0.158259		0.00928918					0.0502572			-0.0623252	0		0		1.57237e-68					0			0	0.397427	0.389828	0.406442	0.430644	0.413641	0.401851	0.402022	0.4102	0.396805	0.429239	0.417432	0.432887
Subsequent Notifications	logit(resp) ~ 1 + nWithTargetW + nNeighsR + nNotesRecent + Age	4	0.636668	0.636656	1.07795e+06	1	1	1	0.945611		0.189054		0.00841219						0.0126121		-0.0617974	0		0		2.93465e-52						7.38251e-233		0	0.397636	0.390041	0.406573	0.424642	0.412198	0.402238	0.402532	0.415512	0.393673	0.428215	0.419367	0.427186
Subsequent Notifications	logit(resp) ~ 1 + nWithTargetW + nNeighsR + nTargetsRecent + Age	4	0.641194	0.641185	1.07438e+06	1	1	1	0.885781		0.153163		0.0139025							0.139179	-0.05718	0		0		2.19516e-162							0	0	0.39409	0.386415	0.403344	0.430878	0.410105	0.398519	0.400764	0.403718	0.39419	0.426811	0.416077	0.434157
Subsequent Notifications	logit(resp) ~ 1 + nWithTargetW + nAbusersR + nWithTargetR + Age	4	0.634422	0.634406	1.07868e+06	1	2	0	0.951113		0.197572			0.0810562	-0.026284						-0.0579028	0		0			3.52287e-302	9.0572e-36						0	0.398803	0.390919	0.408222	0.43491	0.413643	0.404168	0.404812	0.408048	0.399708	0.435344	0.421313	0.42986
Subsequent Notifications	logit(resp) ~ 1 + nWithTargetW + nAbusersR + nWithNoteR + Age	4	0.6359	0.635898	1.07794e+06	1	2	0	0.912968		0.156779			0.0443291		0.0292706					-0.059705	0		0			1.07614e-93		6.02606e-192					0	0.398336	0.391108	0.406972	0.444197	0.412607	0.404625	0.406244	0.41074	0.403065	0.432616	0.420472	0.433902
Subsequent Notifications	logit(resp) ~ 1 + nWithTargetW + nAbusersR + nNotes + Age	4	0.637616	0.637607	1.07721e+06	1	1	1	0.956785		0.172521			0.0409907			0.0119771				-0.0629727	0		0			9.4189e-85			0				0	0.396367	0.389331	0.404686	0.434846	0.410611	0.401506	0.402247	0.413388	0.396291	0.423313	0.420799	0.428174
Subsequent Notifications	logit(resp) ~ 1 + nWithTargetW + nAbusersR + nTargets + Age	4	0.635958	0.635948	1.07747e+06	1	1	1	0.970658		0.160764			0.0269689				0.0480025			-0.0604291	0		0			2.77582e-32				4.42538e-286			0	0.397552	0.390145	0.406328	0.435551	0.414052	0.401833	0.401784	0.409945	0.393783	0.435541	0.418645	0.43326
Subsequent Notifications	logit(resp) ~ 1 + nWithTargetW + nAbusersR + nNotesRecent + Age	4	0.63708	0.637068	1.07752e+06	1	1	1	0.9472		0.176198			0.0520721					0.0124617		-0.0606756	0		0			2.54014e-144					5.8004e-250		0	0.396761	0.389792	0.404989	0.435877	0.411707	0.401611	0.402348	0.411991	0.394665	0.424834	0.421081	0.429674
Subsequent Notifications	logit(resp) ~ 1 + nWithTargetW + nAbusersR + nTargetsRecent + Age	4	0.640019	0.640013	1.07489e+06	1	1	1	0.910112		0.160236			0.0324154						0.131914	-0.0545612	0		0			8.38011e-57						0	0	0.39462	0.386506	0.404335	0.429762	0.409691	0.399566	0.399359	0.40428	0.392899	0.430223	0.414774	0.428015
Subsequent Notifications	logit(resp) ~ 1 + nWithTargetW + nWithTargetR + nWithNoteR + Age	4	0.636343	0.636336	1.07751e+06	1	2	0	0.881558		0.224493				-0.0748604	0.0589498					-0.0593307	0		0				2.74851e-195	0					0	0.39851	0.390905	0.407717	0.439106	0.41335	0.403316	0.408414	0.414377	0.406364	0.440149	0.424068	0.434248
Subsequent Notifications	logit(resp) ~ 1 + nWithTargetW + nWithTargetR + nNotes + Age	4	0.637428	0.637418	1.07756e+06	1	1	1	0.970181		0.200503				-0.0107388		0.0144556				-0.0630961	0		0				2.47906e-08		0				0	0.396317	0.388993	0.404885	0.431055	0.410475	0.400582	0.403106	0.412957	0.391291	0.425671	0.420166	0.426253
Subsequent Notifications	logit(resp) ~ 1 + nWithTargetW + nWithTargetR + nTargets + Age	4	0.635783	0.635771	1.07759e+06	1	1	1	0.980629		0.177532				-0.00959917			0.0570341			-0.0602956	0		0				6.92572e-07			0			0	0.397981	0.389834	0.407445	0.430723	0.414312	0.401655	0.401705	0.406328	0.392193	0.433153	0.418889	0.429411
Subsequent Notifications	logit(resp) ~ 1 + nWithTargetW + nWithTargetR + nNotesRecent + Age	4	0.636348	0.636341	1.07818e+06	1	1	1	0.96335		0.204169				-0.00347658				0.0148131		-0.0602006	0		0				0.0710577				0		0	0.397788	0.390482	0.406306	0.429898	0.413085	0.401364	0.402061	0.41436	0.391024	0.427973	0.421856	0.427887
Subsequent Notifications	logit(resp) ~ 1 + nWithTargetW + nWithTargetR + nTargetsRecent + Age	4	0.639696	0.639693	1.07514e+06	1	1	1	0.916458		0.177665				-0.00342836					0.141848	-0.0536242	0		0				0.0769869					0	0	0.395305	0.387283	0.4049	0.43134	0.41189	0.398559	0.399535	0.403782	0.39199	0.432161	0.41764	0.430161
Subsequent Notifications	logit(resp) ~ 1 + nWithTargetW + nWithNoteR + nNotes + Age	4	0.638027	0.638024	1.07703e+06	1	1	1	0.932214		0.169139					0.0231159	0.0111331				-0.0633778	0		0					5.30847e-122	5.89249e-260				0	0.396308	0.388487	0.405539	0.431393	0.409865	0.401573	0.40269	0.41691	0.399896	0.428015	0.419333	0.431033
Subsequent Notifications	logit(resp) ~ 1 + nWithTargetW + nWithNoteR + nTargets + Age	4	0.637911	0.637905	1.0764e+06	1	1	1	0.926101		0.138397					0.0316147		0.0504204			-0.0621739	0		0					1.52566e-259		0			0	0.396651	0.38924	0.405483	0.43767	0.410832	0.402446	0.402848	0.412473	0.403074	0.432425	0.417839	0.434435
Subsequent Notifications	logit(resp) ~ 1 + nWithTargetW + nWithNoteR + nNotesRecent + Age	4	0.637509	0.6375	1.07735e+06	1	1	1	0.920079		0.173296					0.0273519			0.0112692		-0.0612714	0		0					2.30303e-179			3.9254e-198		0	0.396939	0.389219	0.40609	0.428883	0.41037	0.402014	0.404517	0.416157	0.400927	0.429618	0.420639	0.429239
Subsequent Notifications	logit(resp) ~ 1 + nWithTargetW + nWithNoteR + nTargetsRecent + Age	4	0.642387	0.642388	1.07364e+06	1	1	1	0.859014		0.137128					0.0348198				0.138635	-0.0561123	0		0					0				0	0	0.393346	0.385295	0.403076	0.429193	0.406992	0.399475	0.400619	0.40725	0.399772	0.429714	0.412884	0.43342
Subsequent Notifications	logit(resp) ~ 1 + nWithTargetW + nNotes + nTargets + Age	4	0.638407	0.638398	1.07636e+06	1	0	2	0.973922		0.163665						0.0103051	0.0421464			-0.0641544	0		0						5.62954e-243	8.7943e-263			0	0.395458	0.388501	0.403622	0.435169	0.410097	0.400124	0.399946	0.41421	0.389279	0.424437	0.41863	0.429133
Subsequent Notifications	logit(resp) ~ 1 + nWithTargetW + nNotes + nNotesRecent + Age	4	0.637247	0.637242	1.07754e+06	1	0	2	0.974173		0.186676						0.0193868		-0.00689333		-0.0639925	0		0						2.60054e-137		1.52748e-13		0	0.396439	0.389224	0.404911	0.431751	0.410539	0.400981	0.402826	0.413016	0.392206	0.426534	0.420111	0.427396
Subsequent Notifications	logit(resp) ~ 1 + nWithTargetW + nNotes + nTargetsRecent + Age	4	0.642518	0.64251	1.07355e+06	1	0	2	0.91594		0.160889						0.011051			0.129842	-0.0589306	0		0						3.21165e-307			0	0	0.392378	0.385073	0.401101	0.430084	0.406625	0.39718	0.397718	0.410971	0.389144	0.41643	0.413972	0.427907
Subsequent Notifications	logit(resp) ~ 1 + nWithTargetW + nTargets + nNotesRecent + Age	4	0.638363	0.638354	1.07639e+06	1	0	2	0.96812		0.166054							0.0484866	0.0117517		-0.0626109	0		0							0	1.11928e-233		0	0.395703	0.388663	0.40396	0.433553	0.410712	0.40012	0.399357	0.41323	0.388691	0.425359	0.418784	0.428694
Subsequent Notifications	logit(resp) ~ 1 + nWithTargetW + nTargets + nTargetsRecent + Age	4	0.639881	0.639869	1.07496e+06	1	0	2	0.925222		0.164942							0.0180031		0.1245	-0.0552731	0		0							1.16703e-41		0	0	0.395105	0.386603	0.405132	0.426249	0.41075	0.39908	0.398837	0.402178	0.392892	0.429371	0.414188	0.427837
Subsequent Notifications	logit(resp) ~ 1 + nWithTargetW + nNotesRecent + nTargetsRecent + Age	4	0.641563	0.641557	1.07411e+06	1	0	2	0.911338		0.169839								0.0105248	0.130709	-0.0564038	0		0								8.64031e-202	0	0	0.393642	0.386161	0.402544	0.42592	0.408837	0.397803	0.396877	0.409358	0.38673	0.420863	0.416419	0.427879
Subsequent Notifications	logit(resp) ~ 1 + nWithNoteW + nNeighsR + nAbusersR + Age	4	0.644026	0.644017	1.07135e+06	1	2	0	0.674763			0.167048	-0.00691686	0.111302							-0.0579538	0			0	1.42273e-29	0							0	0.393655	0.385671	0.403828	0.431238	0.406819	0.400385	0.406062	0.414522	0.405313	0.443877	0.421444	0.405555
Subsequent Notifications	logit(resp) ~ 1 + nWithNoteW + nNeighsR + nWithTargetR + Age	4	0.641923	0.641919	1.07307e+06	1	2	0	0.707718			0.157216	0.00239786		0.0484878						-0.0592926	0			0	3.91508e-05		6.04677e-196						0	0.395306	0.385992	0.406898	0.423912	0.406498	0.402198	0.407931	0.416675	0.407328	0.439181	0.422414	0.404343
Subsequent Notifications	logit(resp) ~ 1 + nWithNoteW + nNeighsR + nWithNoteR + Age	4	0.640977	0.64096	1.07308e+06	1	2	0	0.663151			0.207879	0.0270436			-0.0454251					-0.0614543	0			0	1.4273e-298			6.97158e-198					0	0.395757	0.385582	0.408233	0.427466	0.409267	0.400966	0.407659	0.416449	0.401758	0.43738	0.420521	0.401316
Subsequent Notifications	logit(resp) ~ 1 + nWithNoteW + nNeighsR + nNotes + Age	4	0.642387	0.642373	1.07259e+06	1	1	1	0.701974			0.173168	0.00236032				0.0116862				-0.0632106	0			0	2.31643e-05				8.82645e-272				0	0.394605	0.386008	0.405148	0.425303	0.406453	0.400377	0.408754	0.416681	0.402523	0.431395	0.42218	0.403256
Subsequent Notifications	logit(resp) ~ 1 + nWithNoteW + nNeighsR + nTargets + Age	4	0.647419	0.647402	1.06912e+06	1	1	1	0.703519			0.163746	-0.00240512					0.0770509			-0.0620079	0			0	6.00364e-06					0			0	0.391285	0.38241	0.402301	0.434347	0.407139	0.395944	0.401298	0.412255	0.400116	0.435846	0.416348	0.407697
Subsequent Notifications	logit(resp) ~ 1 + nWithNoteW + nNeighsR + nNotesRecent + Age	4	0.641421	0.641416	1.0731e+06	1	1	1	0.686774			0.176251	0.00592723						0.0105402		-0.0612784	0			0	2.36155e-28						2.18556e-173		0	0.395602	0.38681	0.406344	0.428649	0.407577	0.401163	0.408806	0.417263	0.405229	0.43308	0.422972	0.40426
Subsequent Notifications	logit(resp) ~ 1 + nWithNoteW + nNeighsR + nTargetsRecent + Age	4	0.651823	0.651814	1.06648e+06	1	1	1	0.613583			0.162559	0.00575289							0.168899	-0.0551874	0			0	7.91652e-31							0	0	0.387966	0.37995	0.398205	0.422669	0.403403	0.391804	0.397736	0.410933	0.399381	0.43529	0.416066	0.410202
Subsequent Notifications	logit(resp) ~ 1 + nWithNoteW + nAbusersR + nWithTargetR + Age	4	0.644056	0.644048	1.07144e+06	1	2	0	0.678102			0.158198		0.0886188	0.0109717						-0.059463	0			0		0	1.02262e-10						0	0.3934	0.384994	0.404014	0.429588	0.406027	0.40091	0.406235	0.413161	0.407523	0.439424	0.418721	0.406378
Subsequent Notifications	logit(resp) ~ 1 + nWithNoteW + nAbusersR + nWithNoteR + Age	4	0.646044	0.646032	1.07006e+06	1	2	0	0.65639			0.203651		0.135731		-0.0465088					-0.057408	0			0		0		0					0	0.391891	0.383578	0.402374	0.424105	0.405291	0.398825	0.404392	0.407121	0.404905	0.442131	0.417479	0.396594
Subsequent Notifications	logit(resp) ~ 1 + nWithNoteW + nAbusersR + nNotes + Age	4	0.645107	0.645094	1.07081e+06	1	1	1	0.683686			0.158354		0.0798002			0.00757312				-0.0623595	0			0		0			5.73955e-136				0	0.392135	0.383958	0.402353	0.435292	0.405242	0.398795	0.405592	0.419516	0.40103	0.437608	0.417361	0.406949
Subsequent Notifications	logit(resp) ~ 1 + nWithNoteW + nAbusersR + nTargets + Age	4	0.64757	0.647561	1.06897e+06	1	1	1	0.694803			0.15722		0.0287104				0.0646524			-0.0623275	0			0		3.58188e-38				0			0	0.390988	0.382669	0.401371	0.437107	0.406501	0.396576	0.401112	0.411649	0.401734	0.435436	0.414559	0.407758
Subsequent Notifications	logit(resp) ~ 1 + nWithNoteW + nAbusersR + nNotesRecent + Age	4	0.645022	0.645012	1.0709e+06	1	1	1	0.674014			0.160366		0.0869915					0.00806386		-0.0609399	0			0		0					1.6564e-116		0	0.392261	0.383643	0.403051	0.427773	0.404727	0.39947	0.405289	0.417652	0.4019	0.435695	0.417075	0.406234
Subsequent Notifications	logit(resp) ~ 1 + nWithNoteW + nAbusersR + nTargetsRecent + Age	4	0.652263	0.652258	1.0661e+06	1	1	1	0.617139			0.15918		0.0425705						0.1537	-0.0549895	0			0		9.77512e-112						0	0	0.387889	0.379577	0.398544	0.424712	0.401845	0.393832	0.398296	0.410878	0.397962	0.434354	0.414035	0.407707
Subsequent Notifications	logit(resp) ~ 1 + nWithNoteW + nWithTargetR + nWithNoteR + Age	4	0.644723	0.644711	1.07181e+06	1	2	0	0.714616			0.189507			0.0898609	-0.0489705					-0.056813	0			0			0	4.50641e-284					0	0.392441	0.382918	0.404185	0.421063	0.405631	0.398386	0.403377	0.403133	0.399754	0.436087	0.419848	0.39507
Subsequent Notifications	logit(resp) ~ 1 + nWithNoteW + nWithTargetR + nNotes + Age	4	0.644236	0.644225	1.07175e+06	1	1	1	0.71745			0.152326			0.0408385		0.0103665				-0.0630615	0			0			2.19795e-183		6.91453e-261				0	0.392992	0.384887	0.402971	0.43005	0.405613	0.398938	0.405066	0.419595	0.400365	0.431029	0.420535	0.409091
Subsequent Notifications	logit(resp) ~ 1 + nWithNoteW + nWithTargetR + nTargets + Age	4	0.647546	0.647539	1.0691e+06	1	1	1	0.704528			0.156895			0.00937254			0.0719355			-0.0624783	0			0			4.59289e-10			0			0	0.390811	0.38241	0.401277	0.432955	0.40628	0.396151	0.401204	0.412116	0.399028	0.433034	0.415039	0.40872
Subsequent Notifications	logit(resp) ~ 1 + nWithNoteW + nWithTargetR + nNotesRecent + Age	4	0.643809	0.643804	1.07207e+06	1	1	1	0.708353			0.154587			0.0466378				0.0105754		-0.0609817	0			0			2.1576e-245				6.26944e-198		0	0.393049	0.384766	0.40328	0.424468	0.405866	0.398795	0.40477	0.417397	0.401219	0.430099	0.420894	0.406566
Subsequent Notifications	logit(resp) ~ 1 + nWithNoteW + nWithTargetR + nTargetsRecent + Age	4	0.652091	0.652075	1.06643e+06	1	1	1	0.626478			0.158496			0.0189746					0.164345	-0.0543372	0			0			5.28731e-41					0	0	0.387443	0.37927	0.39785	0.423254	0.402841	0.391534	0.397316	0.409331	0.398725	0.434537	0.415131	0.409278
Subsequent Notifications	logit(resp) ~ 1 + nWithNoteW + nWithNoteR + nNotes + Age	4	0.643454	0.643441	1.07205e+06	1	1	1	0.702415			0.201977				-0.0269175	0.0152787				-0.0626591	0			0				3.96963e-125	0				0	0.394135	0.384899	0.405445	0.421838	0.404708	0.400353	0.40662	0.415739	0.397794	0.435153	0.42084	0.39657
Subsequent Notifications	logit(resp) ~ 1 + nWithNoteW + nWithNoteR + nTargets + Age	4	0.648345	0.648342	1.06852e+06	1	1	1	0.697324			0.189211				-0.0271766		0.0824042			-0.0613602	0			0				1.96465e-139		0			0	0.390315	0.380795	0.402075	0.4208	0.405021	0.395584	0.400674	0.409938	0.39438	0.436802	0.414086	0.399982
Subsequent Notifications	logit(resp) ~ 1 + nWithNoteW + nWithNoteR + nNotesRecent + Age	4	0.641823	0.641814	1.07294e+06	1	1	1	0.687481			0.202243				-0.0185118			0.0139229		-0.0595204	0			0				8.23226e-64			1.23376e-297		0	0.39529	0.386173	0.406417	0.422445	0.40725	0.400087	0.407047	0.418202	0.39926	0.434758	0.423644	0.39793
Subsequent Notifications	logit(resp) ~ 1 + nWithNoteW + nWithNoteR + nTargetsRecent + Age	4	0.652139	0.652131	1.06633e+06	1	1	1	0.609855			0.188855				-0.0178267				0.176584	-0.0524976	0			0				5.16569e-64				0	0	0.388208	0.378991	0.399823	0.419475	0.403914	0.391136	0.39955	0.411773	0.394072	0.436592	0.415417	0.403196
Subsequent Notifications	logit(resp) ~ 1 + nWithNoteW + nNotes + nTargets + Age	4	0.648082	0.648066	1.06877e+06	1	0	2	0.706674			0.157648					0.00546051	0.0679276			-0.0644414	0			0					2.92847e-77	0			0	0.390174	0.381589	0.400796	0.434723	0.404533	0.396022	0.400552	0.413301	0.399326	0.430561	0.413478	0.408039
Subsequent Notifications	logit(resp) ~ 1 + nWithNoteW + nNotes + nNotesRecent + Age	4	0.642386	0.642372	1.07245e+06	1	0	2	0.714123			0.172075					0.020885		-0.0112152		-0.0642632	0			0					6.60769e-164		1.33733e-34		0	0.394923	0.386431	0.405348	0.42708	0.406616	0.400749	0.410437	0.418535	0.400442	0.435152	0.422914	0.403528
Subsequent Notifications	logit(resp) ~ 1 + nWithNoteW + nNotes + nTargetsRecent + Age	4	0.652731	0.652723	1.06582e+06	1	0	2	0.629194			0.161181					0.00766816			0.162282	-0.0573645	0			0					2.86731e-160			0	0	0.387082	0.379349	0.396908	0.422381	0.402899	0.390985	0.396124	0.40955	0.393692	0.428521	0.413717	0.41009
Subsequent Notifications	logit(resp) ~ 1 + nWithNoteW + nTargets + nNotesRecent + Age	4	0.64843	0.648425	1.06863e+06	1	0	2	0.701076			0.15848						0.0706776	0.0074148		-0.063849	0			0						0	4.51669e-104		0	0.389671	0.381234	0.40013	0.433256	0.404328	0.39523	0.399593	0.414013	0.398587	0.429697	0.412421	0.407401
Subsequent Notifications	logit(resp) ~ 1 + nWithNoteW + nTargets + nTargetsRecent + Age	4	0.652473	0.652465	1.06598e+06	1	0	2	0.636919			0.161467						0.031488		0.137263	-0.0566658	0			0						1.08961e-134		0	0	0.386747	0.378422	0.39735	0.425069	0.402413	0.39087	0.396563	0.407116	0.397924	0.43475	0.414104	0.408227
Subsequent Notifications	logit(resp) ~ 1 + nWithNoteW + nNotesRecent + nTargetsRecent + Age	4	0.65222	0.652207	1.06618e+06	1	0	2	0.619574			0.165935							0.00664052	0.165046	-0.0553878	0			0							2.19405e-89	0	0	0.387862	0.379682	0.398217	0.424285	0.403384	0.391485	0.397344	0.411307	0.394431	0.430596	0.416134	0.407556
Subsequent Notifications	logit(resp) ~ 1 + nNeighsR + nAbusersR + nWithTargetR + Age	4	0.625121	0.625106	1.08505e+06	0	3	0	1.01255				0.00427754	0.0804288	0.10801						-0.0609023	0				2.62217e-11	9.04061e-249	0						0	0.407384	0.398662	0.417378	0.446581	0.419563	0.4124	0.412493	0.418735	0.406062	0.441966	0.426775	0.440099
Subsequent Notifications	logit(resp) ~ 1 + nNeighsR + nAbusersR + nWithNoteR + Age	4	0.623128	0.623122	1.08599e+06	0	3	0	0.952861				-0.00797323	0.124272		0.0721817					-0.0605733	0				2.12473e-26	0		0					0	0.409059	0.399158	0.420649	0.454411	0.416148	0.416005	0.42151	0.434643	0.416453	0.444572	0.430498	0.445734
Subsequent Notifications	logit(resp) ~ 1 + nNeighsR + nAbusersR + nNotes + Age	4	0.620458	0.620452	1.08845e+06	0	2	1	1.03895				0.014369	0.138085			0.0117202				-0.0659802	0				6.70915e-110	0			1.00149e-248				0	0.412025	0.402411	0.42284	0.457933	0.418764	0.416999	0.418283	0.440065	0.413353	0.434407	0.432888	0.440646
Subsequent Notifications	logit(resp) ~ 1 + nNeighsR + nAbusersR + nTargets + Age	4	0.62289	0.622886	1.08606e+06	0	2	1	1.0426				0.0195102	0.0688714				0.0767088			-0.0661525	0				3.09355e-226	4.01355e-161				0			0	0.410058	0.400236	0.421193	0.454193	0.419172	0.414019	0.416217	0.423684	0.410236	0.43746	0.432477	0.442955
Subsequent Notifications	logit(resp) ~ 1 + nNeighsR + nAbusersR + nNotesRecent + Age	4	0.619151	0.619136	1.08904e+06	0	2	1	1.02712				0.0173544	0.14814					0.00960929		-0.0638518	0				5.97015e-164	0					3.84852e-135		0	0.413269	0.403355	0.424459	0.453272	0.419102	0.418585	0.420588	0.438587	0.414249	0.439276	0.434731	0.441218
Subsequent Notifications	logit(resp) ~ 1 + nNeighsR + nAbusersR + nTargetsRecent + Age	4	0.629736	0.62973	1.08286e+06	0	2	1	0.947569				0.0262633	0.0744061						0.172438	-0.0592129	0				0	5.8842e-222						0	0	0.405059	0.396524	0.414975	0.445993	0.416774	0.408348	0.408484	0.421165	0.407964	0.432552	0.423507	0.443754
Subsequent Notifications	logit(resp) ~ 1 + nNeighsR + nWithTargetR + nWithNoteR + Age	4	0.624151	0.624143	1.08544e+06	0	3	0	0.988616				0.00203389		0.105593	0.0380845					-0.0613595	0				0.00353698		0	1.07272e-167					0	0.409041	0.399548	0.41988	0.446629	0.419129	0.414673	0.414924	0.430328	0.41192	0.445258	0.426887	0.443274
Subsequent Notifications	logit(resp) ~ 1 + nNeighsR + nWithTargetR + nNotes + Age	4	0.627512	0.627498	1.08423e+06	0	2	1	1.04017				0.000901638		0.130284		0.0142764				-0.0653049	0				0.164636		0		0				0	0.405541	0.396851	0.415343	0.444105	0.417346	0.408891	0.410265	0.430145	0.404617	0.437064	0.424834	0.437421
Subsequent Notifications	logit(resp) ~ 1 + nNeighsR + nWithTargetR + nTargets + Age	4	0.628451	0.62844	1.08258e+06	0	2	1	1.03177				0.00615447		0.0987071			0.0691963			-0.0641559	0				7.90111e-25		0			0			0	0.404716	0.395868	0.414847	0.444788	0.419148	0.407766	0.408623	0.421158	0.399005	0.439658	0.42402	0.442059
Subsequent Notifications	logit(resp) ~ 1 + nNeighsR + nWithTargetR + nNotesRecent + Age	4	0.626025	0.626008	1.08495e+06	0	2	1	1.02777				0.00471055		0.135322				0.013053		-0.0629602	0				1.22501e-13		0				2.87252e-242		0	0.407133	0.398516	0.416836	0.441418	0.420149	0.410077	0.411886	0.427994	0.402528	0.439114	0.426061	0.438624
Subsequent Notifications	logit(resp) ~ 1 + nNeighsR + nWithTargetR + nTargetsRecent + Age	4	0.633964	0.633959	1.07971e+06	0	2	1	0.944155				0.0135802		0.0965176					0.161412	-0.0579244	0				3.51147e-117		0					0	0	0.400593	0.391581	0.411039	0.442218	0.412897	0.404827	0.405129	0.411632	0.399857	0.433313	0.420006	0.441651
Subsequent Notifications	logit(resp) ~ 1 + nNeighsR + nWithNoteR + nNotes + Age	4	0.619947	0.619946	1.08794e+06	0	2	1	0.985533				0.00201527			0.078983	0.0116188				-0.0658416	0				0.00549374			0	1.18718e-242				0	0.412761	0.401709	0.425417	0.455192	0.418599	0.417388	0.42422	0.452178	0.422389	0.440002	0.432377	0.440084
Subsequent Notifications	logit(resp) ~ 1 + nNeighsR + nWithNoteR + nTargets + Age	4	0.628142	0.628131	1.08251e+06	0	2	1	0.975085				-0.00665153			0.0758738		0.08911			-0.0647955	0				5.97318e-21			0		0			0	0.405495	0.395098	0.417646	0.454177	0.414438	0.410591	0.414174	0.436201	0.411257	0.436744	0.424106	0.443082
Subsequent Notifications	logit(resp) ~ 1 + nNeighsR + nWithNoteR + nNotesRecent + Age	4	0.617807	0.617797	1.08867e+06	0	2	1	0.971963				0.00531138			0.0832724			0.0082751		-0.0637123	0				1.27822e-13			0			2.23853e-102		0	0.414719	0.404064	0.426935	0.453114	0.419987	0.419786	0.428848	0.451908	0.422278	0.443664	0.434136	0.442617
Subsequent Notifications	logit(resp) ~ 1 + nNeighsR + nWithNoteR + nTargetsRecent + Age	4	0.633196	0.633186	1.0802e+06	0	2	1	0.88037				0.00559976			0.070885				0.183528	-0.0575514	0				5.08593e-16			0				0	0	0.402219	0.39258	0.413721	0.445942	0.411798	0.406755	0.408141	0.435437	0.411118	0.430859	0.423526	0.448829
Subsequent Notifications	logit(resp) ~ 1 + nNeighsR + nNotes + nTargets + Age	4	0.623129	0.623129	1.0862e+06	0	1	2	1.06587				0.0230984				0.00788703	0.0889636			-0.0698613	0				0				2.1098e-120	0			0	0.411111	0.400561	0.422908	0.460441	0.418576	0.413794	0.418407	0.434103	0.408729	0.436631	0.4346	0.443938
Subsequent Notifications	logit(resp) ~ 1 + nNeighsR + nNotes + nNotesRecent + Age	4	0.614126	0.614119	1.09144e+06	0	1	2	1.0876				0.0336691				0.0376186		-0.0288059		-0.0729908	0				0				0		6.1192e-209		0	0.418698	0.407878	0.430692	0.460327	0.423067	0.422372	0.426247	0.445092	0.426824	0.440052	0.439528	0.446596
Subsequent Notifications	logit(resp) ~ 1 + nNeighsR + nNotes + nTargetsRecent + Age	4	0.630182	0.630173	1.083e+06	0	1	2	0.962858				0.0314065				0.00957402			0.189431	-0.0625977	0				0				1.30185e-176			0	0	0.40526	0.396866	0.414848	0.447116	0.414249	0.407881	0.410419	0.435301	0.405654	0.427728	0.423612	0.442656
Subsequent Notifications	logit(resp) ~ 1 + nNeighsR + nTargets + nNotesRecent + Age	4	0.623026	0.623015	1.08631e+06	0	1	2	1.0595				0.0245074					0.0937854	0.00799404		-0.0687747	0				0					0	1.74907e-98		0	0.411362	0.400755	0.423249	0.459733	0.419163	0.413606	0.418711	0.432057	0.411043	0.439428	0.435085	0.442843
Subsequent Notifications	logit(resp) ~ 1 + nNeighsR + nTargets + nTargetsRecent + Age	4	0.629399	0.629387	1.08286e+06	0	1	2	0.974164				0.0316299					0.0427913		0.153776	-0.0623703	0				0					6.03309e-217		0	0	0.405611	0.396782	0.415773	0.448931	0.417326	0.407267	0.410262	0.432086	0.405036	0.432875	0.423716	0.444744
Subsequent Notifications	logit(resp) ~ 1 + nNeighsR + nNotesRecent + nTargetsRecent + Age	4	0.628425	0.628424	1.08372e+06	0	1	2	0.950953				0.0367988						0.00458864	0.194648	-0.0606066	0				0						2.01439e-36	0	0	0.406738	0.397729	0.417039	0.44667	0.416609	0.408755	0.41203	0.43288	0.405271	0.429974	0.425225	0.444994
Subsequent Notifications	logit(resp) ~ 1 + nAbusersR + nWithTargetR + nWithNoteR + Age	4	0.626441	0.626431	1.08429e+06	0	3	0	0.972675					0.0755728	0.0796057	0.0332438					-0.0613166	0					2.48829e-250	0	1.45592e-176					0	0.406474	0.397468	0.416881	0.450471	0.416753	0.413147	0.412461	0.422963	0.40836	0.437896	0.426145	0.442782
Subsequent Notifications	logit(resp) ~ 1 + nAbusersR + nWithTargetR + nNotes + Age	4	0.628463	0.628458	1.08354e+06	0	2	1	1.02195					0.0601725	0.10725		0.0119431				-0.0646739	0					4.26122e-151	0		1.45383e-299				0	0.404069	0.395595	0.413654	0.444886	0.416036	0.408675	0.409534	0.42696	0.400998	0.43493	0.422921	0.439232
Subsequent Notifications	logit(resp) ~ 1 + nAbusersR + nWithTargetR + nTargets + Age	4	0.628358	0.628346	1.08257e+06	0	2	1	1.03547					0.0266497	0.0990738			0.0646509			-0.0628795	0					7.226e-27	0			0			0	0.404531	0.395906	0.414405	0.442948	0.418545	0.408276	0.407833	0.420025	0.397197	0.439768	0.423523	0.441298
Subsequent Notifications	logit(resp) ~ 1 + nAbusersR + nWithTargetR + nNotesRecent + Age	4	0.627668	0.627651	1.08397e+06	0	2	1	1.01341					0.0714213	0.110889				0.0116479		-0.0622874	0					4.51673e-222	0				1.19817e-216		0	0.4049	0.396518	0.414366	0.445	0.417138	0.409285	0.41018	0.42445	0.400373	0.435261	0.424708	0.437755
Subsequent Notifications	logit(resp) ~ 1 + nAbusersR + nWithTargetR + nTargetsRecent + Age	4	0.633338	0.633329	1.07992e+06	0	2	1	0.963382					0.0409943	0.101721					0.149987	-0.0557797	0					1.46605e-73	0					0	0	0.400248	0.391733	0.410096	0.436086	0.41308	0.40419	0.404706	0.413249	0.397382	0.432242	0.420246	0.439868
Subsequent Notifications	logit(resp) ~ 1 + nAbusersR + nWithNoteR + nNotes + Age	4	0.624927	0.624911	1.08544e+06	0	2	1	0.964938					0.104102		0.0569774	0.00814735				-0.0645812	0					0		0	4.09618e-133				0	0.407976	0.398383	0.419191	0.451612	0.414767	0.414618	0.418595	0.44199	0.414833	0.43857	0.42882	0.444697
Subsequent Notifications	logit(resp) ~ 1 + nAbusersR + nWithNoteR + nTargets + Age	4	0.628502	0.628497	1.08244e+06	0	2	1	0.967806					0.0306725		0.062576		0.0771065			-0.0653495	0					1.20726e-35		0		0			0	0.405455	0.395308	0.417317	0.455075	0.414099	0.411538	0.413213	0.433594	0.409792	0.435838	0.423511	0.442834
Subsequent Notifications	logit(resp) ~ 1 + nAbusersR + nWithNoteR + nNotesRecent + Age	4	0.62433	0.624307	1.08574e+06	0	2	1	0.955099					0.111579		0.0601574			0.00682618		-0.0628732	0					0		0			8.55181e-76		0	0.408296	0.398737	0.419489	0.452943	0.414762	0.414947	0.420304	0.440705	0.415463	0.440844	0.429856	0.443517
Subsequent Notifications	logit(resp) ~ 1 + nAbusersR + nWithNoteR + nTargetsRecent + Age	4	0.634213	0.634203	1.07969e+06	0	2	1	0.883534					0.0515914		0.0652411				0.166286	-0.0572884	0					2.48362e-125		0				0	0	0.400845	0.391349	0.412191	0.449335	0.410447	0.406369	0.408974	0.432684	0.408602	0.429214	0.42066	0.447329
Subsequent Notifications	logit(resp) ~ 1 + nAbusersR + nNotes + nTargets + Age	4	0.623234	0.623229	1.086e+06	0	1	2	1.08201					0.0965978			0.0101513	0.0706202			-0.0660029	0					0			3.10479e-218	0			0	0.409464	0.400521	0.419468	0.452744	0.418486	0.412998	0.414716	0.432902	0.407573	0.428173	0.430882	0.439428
Subsequent Notifications	logit(resp) ~ 1 + nAbusersR + nNotes + nNotesRecent + Age	4	0.619103	0.619096	1.08863e+06	0	1	2	1.07991					0.154796			0.0276382		-0.0171758		-0.066194	0					0			1.22168e-248		8.82935e-73		0	0.412708	0.403297	0.423217	0.455767	0.419077	0.417661	0.419578	0.441562	0.413881	0.433039	0.433537	0.43897
Subsequent Notifications	logit(resp) ~ 1 + nAbusersR + nNotes + nTargetsRecent + Age	4	0.629625	0.629617	1.08315e+06	0	1	2	1.00694					0.111772			0.0121238			0.158511	-0.0591179	0					0			0			0	0	0.403992	0.395429	0.413721	0.44358	0.413607	0.406583	0.410171	0.431343	0.403858	0.426437	0.423096	0.438738
Subsequent Notifications	logit(resp) ~ 1 + nAbusersR + nTargets + nNotesRecent + Age	4	0.623019	0.623011	1.08617e+06	0	1	2	1.07661					0.101722				0.0763978	0.010615		-0.0643231	0					0				0	3.3628e-184		0	0.409637	0.401141	0.419114	0.451103	0.41952	0.412401	0.414468	0.433105	0.408016	0.431072	0.431053	0.439816
Subsequent Notifications	logit(resp) ~ 1 + nAbusersR + nTargets + nTargetsRecent + Age	4	0.626848	0.62684	1.08409e+06	0	1	2	1.02337					0.109884				0.0379941		0.133716	-0.0569119	0					0				5.77889e-149		0	0	0.406111	0.3975	0.415925	0.445645	0.418308	0.408164	0.408659	0.420412	0.4047	0.433687	0.424851	0.438175
Subsequent Notifications	logit(resp) ~ 1 + nAbusersR + nNotesRecent + nTargetsRecent + Age	4	0.627653	0.627649	1.08406e+06	0	1	2	1.00203					0.130841					0.0090564	0.158014	-0.0561619	0					0					2.58038e-144	0	0	0.405595	0.397	0.415323	0.446879	0.416046	0.407764	0.410421	0.428311	0.405334	0.427828	0.423876	0.438844
Subsequent Notifications	logit(resp) ~ 1 + nWithTargetR + nNotesRecent + nTargetsRecent + Age	4	0.634321	0.634315	1.07942e+06	0	1	2	0.968111						0.113843				0.00950837	0.151807	-0.0573737	0						0				9.59701e-165	0	0	0.399724	0.391509	0.409202	0.437326	0.413004	0.402523	0.403497	0.418951	0.398325	0.429693	0.419832	0.439165
Subsequent Notifications	logit(resp) ~ 1 + nWithTargetR + nTargets + nTargetsRecent + Age	4	0.633387	0.633376	1.07973e+06	0	1	2	0.984536						0.105621			0.030469		0.131774	-0.0575326	0						0			4.53876e-113		0	0	0.400644	0.391539	0.411215	0.435552	0.413917	0.403961	0.402265	0.412152	0.400476	0.435372	0.421111	0.439486
Subsequent Notifications	logit(resp) ~ 1 + nWithTargetR + nTargets + nNotesRecent + Age	4	0.63042	0.63041	1.0817e+06	0	1	2	1.03505						0.103322			0.0658142	0.0105954		-0.0649036	0						0			0	1.80033e-190		0	0.403091	0.395013	0.412235	0.443043	0.417202	0.406033	0.406595	0.426484	0.396895	0.433606	0.422277	0.440984
Subsequent Notifications	logit(resp) ~ 1 + nWithTargetR + nNotes + nTargetsRecent + Age	4	0.635629	0.63562	1.07872e+06	0	1	2	0.971755						0.104969		0.0111065			0.150447	-0.0599768	0						0		7.64666e-295			0	0	0.398523	0.390463	0.407821	0.437857	0.411491	0.401706	0.400673	0.420968	0.397769	0.425114	0.42048	0.441722
Subsequent Notifications	logit(resp) ~ 1 + nWithTargetR + nNotes + nNotesRecent + Age	4	0.62735	0.627342	1.08406e+06	0	1	2	1.04907						0.126649		0.0238768		-0.0122615		-0.0666074	0						0		2.52975e-199		7.45326e-39		0	0.405847	0.397327	0.415468	0.442063	0.417934	0.409111	0.413081	0.429104	0.406492	0.436003	0.425184	0.441207
Subsequent Notifications	logit(resp) ~ 1 + nWithTargetR + nNotes + nTargets + Age	4	0.630417	0.630408	1.08168e+06	0	1	2	1.04056						0.100919		0.00935264	0.0603273			-0.0662903	0						0		1.86167e-198	0			0	0.402819	0.394315	0.412473	0.442088	0.415516	0.406495	0.408113	0.426203	0.395859	0.433727	0.421773	0.441234
Subsequent Notifications	logit(resp) ~ 1 + nWithTargetR + nWithNoteR + nTargetsRecent + Age	4	0.635426	0.635418	1.07878e+06	0	2	1	0.904273						0.0680487	0.0440055				0.163826	-0.0568187	0						0	0				0	0	0.399607	0.390775	0.410137	0.435549	0.410175	0.405266	0.405456	0.418521	0.406276	0.430113	0.41828	0.444553
Subsequent Notifications	logit(resp) ~ 1 + nWithTargetR + nWithNoteR + nNotesRecent + Age	4	0.626695	0.626684	1.08445e+06	0	2	1	0.996423						0.112104	0.0282692			0.0113068		-0.0627795	0						0	9.14369e-120			4.91905e-193		0	0.406754	0.398284	0.416337	0.448491	0.41819	0.411008	0.412389	0.431137	0.405675	0.442728	0.425941	0.440204
Subsequent Notifications	logit(resp) ~ 1 + nWithTargetR + nWithNoteR + nTargets + Age	4	0.630251	0.630243	1.08146e+06	0	2	1	0.983634						0.061821	0.0401318		0.0715301			-0.0646373	0						1.15887e-247	7.646e-264		0			0	0.403649	0.39521	0.413533	0.450625	0.416145	0.408707	0.409677	0.421432	0.401755	0.437219	0.424315	0.445786
Subsequent Notifications	logit(resp) ~ 1 + nWithTargetR + nWithNoteR + nNotes + Age	4	0.627879	0.627868	1.08389e+06	0	2	1	1.0085						0.108628	0.022872	0.01231				-0.0652434	0						0	1.18224e-76	4.98744e-301				0	0.405405	0.39676	0.415202	0.448181	0.416468	0.409846	0.411088	0.430806	0.408522	0.436098	0.424656	0.439606
Subsequent Notifications	logit(resp) ~ 1 + nWithNoteR + nNotesRecent + nTargetsRecent + Age	4	0.633424	0.633416	1.08014e+06	0	1	2	0.885624							0.0752416			0.0038418	0.181335	-0.0573388	0							0			1.8098e-28	0	0	0.401666	0.391725	0.413528	0.438872	0.409408	0.407105	0.406779	0.433062	0.41051	0.428711	0.422167	0.443016
Subsequent Notifications	logit(resp) ~ 1 + nWithNoteR + nTargets + nTargetsRecent + Age	4	0.634455	0.634449	1.07925e+06	0	1	2	0.90562							0.0688762		0.0409583		0.141044	-0.059911	0							0		6.01582e-216		0	0	0.401029	0.391995	0.41177	0.453598	0.412088	0.405041	0.407734	0.43222	0.411005	0.434211	0.422588	0.448275
Subsequent Notifications	logit(resp) ~ 1 + nWithNoteR + nTargets + nNotesRecent + Age	4	0.629004	0.629	1.08235e+06	0	1	2	0.975788							0.0644643		0.0846101	0.00541515		-0.0665258	0							0		0	3.73311e-51		0	0.404914	0.394788	0.416674	0.456627	0.4136	0.410049	0.413429	0.433419	0.409519	0.435323	0.423975	0.442401
Subsequent Notifications	logit(resp) ~ 1 + nWithNoteR + nNotes + nTargetsRecent + Age	4	0.634382	0.634367	1.0797e+06	0	1	2	0.896187							0.0691701	0.00722122			0.178018	-0.0593252	0							0	3.13887e-115			0	0	0.400891	0.391744	0.411718	0.45166	0.409771	0.405203	0.407774	0.436936	0.408643	0.431473	0.423828	0.44873
Subsequent Notifications	logit(resp) ~ 1 + nWithNoteR + nNotes + nNotesRecent + Age	4	0.620057	0.620046	1.0874e+06	0	1	2	1.00279							0.0760886	0.0287581		-0.021734		-0.0681402	0							0	1.75241e-280		1.30872e-121		0	0.412315	0.400957	0.425318	0.461032	0.417463	0.417998	0.422878	0.450324	0.425547	0.439172	0.430476	0.44245
Subsequent Notifications	logit(resp) ~ 1 + nWithNoteR + nNotes + nTargets + Age	4	0.62883	0.628815	1.08239e+06	0	1	2	0.979752							0.0637059	0.00445687	0.0821291			-0.0670967	0							0	1.05513e-44	0			0	0.404967	0.394822	0.416749	0.456416	0.413724	0.410118	0.41338	0.433628	0.410642	0.433966	0.423392	0.443939
Subsequent Notifications	logit(resp) ~ 1 + nNotes + nTargets + nNotesRecent + Age	4	0.620471	0.620461	1.08793e+06	0	0	3	1.14367								0.0187793	0.102028	-0.00665458		-0.0683122	0								1.69248e-105	0	2.17234e-11		0	0.413986	0.404093	0.424804	0.463334	0.421536	0.415125	0.41979	0.439966	0.408869	0.430182	0.432509	0.440072
Subsequent Notifications	logit(resp) ~ 1 + nNotes + nTargets + nTargetsRecent + Age	4	0.627643	0.627631	1.08462e+06	0	0	3	1.0748								0.0140265	0.059084		0.142002	-0.0619138	0								0	0		0	0	0.407676	0.397805	0.418533	0.459543	0.416969	0.407207	0.410218	0.436761	0.402942	0.423834	0.425627	0.43993
Subsequent Notifications	logit(resp) ~ 1 + nNotes + nNotesRecent + nTargetsRecent + Age	4	0.627479	0.627469	1.08426e+06	0	0	3	1.07028								0.0521003		-0.0440181	0.20404	-0.0636246	0								0		0	0	0	0.408061	0.398862	0.418255	0.449889	0.416321	0.408819	0.41255	0.435711	0.408024	0.427772	0.42497	0.441158
Subsequent Notifications	logit(resp) ~ 1 + nTargets + nNotesRecent + nTargetsRecent + Age	4	0.625467	0.625459	1.0856e+06	0	0	3	1.08144									0.0757584	0.0117093	0.130901	-0.0596568	0									0	6.21212e-237	0	0	0.409527	0.400191	0.419683	0.460874	0.420117	0.408094	0.410649	0.435799	0.400775	0.426827	0.427356	0.43966
