# Supplementary material for: Using family network data in child protection services
Source: PLoS One. 2019 Oct 29;14(10):e0224554. doi: 10.1371/journal.pone.0224554 (PMC6818793; doi:10.1371/journal.pone.0224554)
Supplement: S3 Table — (XLSX) [file pone.0224554.s004.xlsx]

## Sheet: Metadata
Results from all models for the all notifications sample
N (no. notifications)	1113858
No. unique children	271593
Each row in 'Results' gives the results for a model with a different combination of predictor variables.
Columns in 'Results' include:
Sample	Either All Notifications (all j), First Notifications (j = 1) or Subsequent Notifications (j > 1)
Model	Specification of statistical model fitted
Number of predictors	Either 1 (age), 2 (age plus a single variable), 4 (age plus all combinations of three variables), 8 (all variables excluding events-based variables), 12 (all variables).
ROC	ROC score for non-cross-validated model
ROCk	ROC score for k-fold cross-validated model
AIC	Akaike information criterion for non-cross validated model
Number of whole life predictors	Number of predictor variables of the "whole life network" type
Number of recorded predictors	Number of predictor variables of the "recorded network" type
Number of event predictors	Number of predictor variables of the "events" type
Coefficient	coefficients of the fitted logistic regression model (zeros correspond to predictor variables not included in the model)
p-values for the coefficients	Note that some very small p-values (less than 1e-300) have been rounded to zero due to spreadsheet precision.
Error	Weighted error rate
Error within gender	Weighted error rate within each of the three gender groups (male, female, unknown/other)
Error within ethnicity	Weighted error rate within each of the eight ethnicity groups (groups 1 and 2 are the largest groups)

## Sheet: Results
									Predictor coefficients													Predictor p values														Error within Gender			Error within Ethnicity
Dataset	Model	Number of Predictors	ROC	ROCk	AIC	Number of whole life predictors	Number of recorded predictors	Number of event predictors	(Intercept)	nAbusersW	nWithTargetW	nWithNoteW	nNeighsR	nAbusersR	nWithTargetR	nWithNoteR	nNotes	nTargets	nNotesRecent	nTargetsRecent	Age	(Intercept)	nAbusersW	nWithTargetW	nWithNoteW	nNeighsR	nAbusersR	nWithTargetR	nWithNoteR	nNotes	nTargets	nNotesRecent	nTargetsRecent	Age	Error	Gender 1	Gender 2	Gender 3	Ethnicity 1	Ethnicity 2	Ethnicity 3	Ethnicity 4	Ethnicity 5	Ethnicity 6	Ethnicity 7	Ethnicity 8
All Notifications	logit(resp) ~ 1 + nAbusersW + nWithTargetW + nWithNoteW + nNeighsR + nAbusersR + nWithTargetR + nWithNoteR + nNotes + nTargets + nNotesRecent + nTargetsRecent + Age	12	0.674832	0.674815	1.33331e+06	3	4	4	0.366621	0.087705	-0.0580749	0.256879	0.0190501	0.00593527	0.066787	-0.101393	0.0180007	-0.0110373	-0.00902649	0.161026	-0.052036	0	7.57563e-83	1.36197e-65	0	9.70961e-125	0.0843684	1.13353e-109	0	5.98852e-79	2.03331e-10	4.66309e-17	0	0	0.367667	0.36311	0.375532	0.431231	0.385229	0.383815	0.392116	0.392481	0.381184	0.414547	0.401539	0.418855
All Notifications	logit(resp) ~ 1 + Age	1	0.560556	0.560553	1.41326e+06	0	0	0	1.0123												-0.041407	0												0	0.46145	0.442805	0.48053	0.48665	0.461806	0.448648	0.472499	0.466388	0.453086	0.495652	0.478351	0.486653
All Notifications	logit(resp) ~ 1 + nAbusersW + Age	2	0.63113	0.631129	1.37279e+06	1	0	0	0.719856	0.441205											-0.045508	0	0											0	0.400721	0.394393	0.408556	0.451362	0.415704	0.410395	0.41565	0.417293	0.403026	0.436259	0.429037	0.453105
All Notifications	logit(resp) ~ 1 + nWithTargetW + Age	2	0.642489	0.642487	1.36451e+06	1	0	0	0.707911		0.261915										-0.0476086	0		0										0	0.389367	0.384952	0.395774	0.450133	0.408771	0.398934	0.405503	0.403333	0.40012	0.440857	0.423116	0.448164
All Notifications	logit(resp) ~ 1 + nWithNoteW + Age	2	0.66085	0.660848	1.34725e+06	1	0	0	0.424553			0.232945									-0.0496795	0			0									0	0.378083	0.373161	0.386309	0.431206	0.394218	0.393964	0.401875	0.404051	0.3968	0.43502	0.41239	0.41809
All Notifications	logit(resp) ~ 1 + nNeighsR + Age	2	0.624874	0.624866	1.38274e+06	0	1	0	0.75831				0.0711354								-0.0606854	0				0								0	0.407234	0.398672	0.417259	0.47175	0.416188	0.415477	0.433956	0.438525	0.421676	0.450136	0.436845	0.465409
All Notifications	logit(resp) ~ 1 + nAbusersR + Age	2	0.626083	0.626085	1.37972e+06	0	1	0	0.803437					0.271381							-0.0508956	0					0							0	0.404084	0.396968	0.412293	0.454674	0.414155	0.413726	0.421441	0.429453	0.405936	0.440494	0.432861	0.454745
All Notifications	logit(resp) ~ 1 + nWithTargetR + Age	2	0.631448	0.631446	1.37498e+06	0	1	0	0.793214						0.193668						-0.0514695	0						0						0	0.400036	0.394462	0.40691	0.454857	0.415338	0.407889	0.414874	0.424298	0.407661	0.444417	0.431206	0.460297
All Notifications	logit(resp) ~ 1 + nWithNoteR + Age	2	0.634246	0.634243	1.37307e+06	0	1	0	0.703286							0.128772					-0.0555011	0							0					0	0.397852	0.390556	0.407385	0.463306	0.406651	0.411611	0.425229	0.433559	0.419901	0.444583	0.426011	0.461021
All Notifications	logit(resp) ~ 1 + nNotes + Age	2	0.626061	0.626062	1.38994e+06	0	0	1	0.921925								0.0457934				-0.0597644	0								0				0	0.410567	0.402867	0.41861	0.459381	0.414539	0.414798	0.42741	0.447216	0.4187	0.429766	0.431905	0.452201
All Notifications	logit(resp) ~ 1 + nTargets + Age	2	0.621386	0.621385	1.38212e+06	0	0	1	0.899784									0.161786			-0.0545268	0									0			0	0.410942	0.401994	0.420237	0.466683	0.42143	0.412355	0.424005	0.43582	0.406271	0.444348	0.438055	0.457331
All Notifications	logit(resp) ~ 1 + nNotesRecent + Age	2	0.606996	0.606994	1.39992e+06	0	0	1	0.941664										0.0449869		-0.0499421	0										0		0	0.428436	0.419716	0.436717	0.466761	0.429252	0.428174	0.440983	0.457285	0.425123	0.443027	0.444286	0.452956
All Notifications	logit(resp) ~ 1 + nTargetsRecent + Age	2	0.613522	0.613519	1.38608e+06	0	0	1	0.840277											0.299108	-0.0394449	0											0	0	0.417549	0.411506	0.423521	0.452544	0.431401	0.41271	0.421268	0.435182	0.407054	0.447657	0.438058	0.458508
All Notifications	logit(resp) ~ 1 + nAbusersW + nWithTargetW + nWithNoteW + Age	4	0.666836	0.666829	1.34156e+06	3	0	0	0.406865	0.185522	0.0184597	0.182281									-0.0498944	0	0	2.4489e-18	0									0	0.37346	0.368721	0.381462	0.434797	0.391377	0.389724	0.396392	0.398325	0.396808	0.425853	0.408351	0.424377
All Notifications	logit(resp) ~ 1 + nAbusersW + nWithTargetW + nNeighsR + Age	4	0.650249	0.650242	1.35764e+06	2	1	0	0.629112	0.180794	0.157303		0.0222587								-0.0528574	0	0	0		0								0	0.382178	0.378355	0.388262	0.445254	0.399165	0.396194	0.405019	0.403037	0.402813	0.422223	0.418061	0.44841
All Notifications	logit(resp) ~ 1 + nAbusersW + nWithTargetW + nAbusersR + Age	4	0.646673	0.646663	1.3596e+06	2	1	0	0.66112	0.180193	0.181473			0.0257755							-0.0482671	0	0	0			1.34513e-23							0	0.386064	0.383335	0.391168	0.453995	0.405579	0.399036	0.404162	0.403919	0.401039	0.428335	0.420355	0.448677
All Notifications	logit(resp) ~ 1 + nAbusersW + nWithTargetW + nWithTargetR + Age	4	0.646464	0.646458	1.3597e+06	2	1	0	0.659016	0.208073	0.184873				-0.000211863						-0.0476975	0	0	0				0.909516						0	0.386367	0.383454	0.391691	0.453895	0.406233	0.398999	0.404851	0.403242	0.398304	0.427465	0.420817	0.448998
All Notifications	logit(resp) ~ 1 + nAbusersW + nWithTargetW + nWithNoteR + Age	4	0.652986	0.652981	1.35564e+06	2	1	0	0.609461	0.175587	0.132577					0.0543173					-0.0519284	0	0	0					0					0	0.379866	0.37598	0.386394	0.444689	0.395618	0.396339	0.403478	0.403639	0.402009	0.423618	0.413219	0.445703
All Notifications	logit(resp) ~ 1 + nAbusersW + nWithTargetW + nNotes + Age	4	0.651857	0.651856	1.35662e+06	2	0	1	0.669799	0.166487	0.172823						0.0162273				-0.0539872	0	0	0						0				0	0.380799	0.376554	0.387231	0.449941	0.397773	0.393655	0.400453	0.407059	0.394047	0.418206	0.417127	0.447427
All Notifications	logit(resp) ~ 1 + nAbusersW + nWithTargetW + nTargets + Age	4	0.647206	0.6472	1.35878e+06	2	0	1	0.676867	0.15826	0.173619							0.0381866			-0.0499873	0	0	0							4.64749e-196			0	0.385221	0.381569	0.390915	0.449341	0.403985	0.397161	0.404067	0.401458	0.393788	0.423709	0.418866	0.448227
All Notifications	logit(resp) ~ 1 + nAbusersW + nWithTargetW + nNotesRecent + Age	4	0.651315	0.651317	1.35705e+06	2	0	1	0.656275	0.183219	0.178967								0.0180664		-0.051266	0	0	0								0		0	0.381036	0.3774	0.387066	0.449831	0.398974	0.394063	0.400695	0.40662	0.392507	0.418554	0.416579	0.447158
All Notifications	logit(resp) ~ 1 + nAbusersW + nWithTargetW + nTargetsRecent + Age	4	0.650284	0.650273	1.35576e+06	2	0	1	0.641387	0.138671	0.174242									0.133675	-0.0461051	0	0	0									0	0	0.383128	0.379577	0.388823	0.448673	0.400978	0.39582	0.401866	0.400318	0.390847	0.422814	0.415464	0.447003
All Notifications	logit(resp) ~ 1 + nAbusersW + nWithNoteW + nNeighsR + Age	4	0.666629	0.66662	1.34156e+06	2	1	0	0.400809	0.192191		0.185488	0.00417705								-0.0508062	0	0		0	3.21785e-17								0	0.373505	0.368934	0.381509	0.434044	0.390295	0.391616	0.396018	0.397892	0.397874	0.42214	0.407355	0.423358
All Notifications	logit(resp) ~ 1 + nAbusersW + nWithNoteW + nAbusersR + Age	4	0.666625	0.666619	1.34157e+06	2	1	0	0.403636	0.174395		0.188461		0.020942							-0.0503079	0	0		0		2.76142e-16							0	0.373586	0.369005	0.381588	0.435346	0.390265	0.391898	0.395905	0.397597	0.397992	0.422242	0.406949	0.42259
All Notifications	logit(resp) ~ 1 + nAbusersW + nWithNoteW + nWithTargetR + Age	4	0.666532	0.666526	1.34164e+06	2	1	0	0.401422	0.197569		0.189179			0.00120419						-0.0498812	0	0		0			0.407771						0	0.373654	0.368722	0.381838	0.435493	0.391858	0.389252	0.396521	0.399326	0.396553	0.427155	0.409076	0.42401
All Notifications	logit(resp) ~ 1 + nAbusersW + nWithNoteW + nWithNoteR + Age	4	0.666902	0.666894	1.34118e+06	2	1	0	0.390763	0.21097		0.211922				-0.0220654					-0.048431	0	0		0				3.47746e-103					0	0.373904	0.369379	0.381696	0.433239	0.392167	0.389879	0.396951	0.39786	0.392467	0.424051	0.408948	0.420908
All Notifications	logit(resp) ~ 1 + nAbusersW + nWithNoteW + nNotes + Age	4	0.667799	0.667793	1.34067e+06	2	0	1	0.417917	0.177552		0.182126					0.00872546				-0.0532419	0	0		0					1.00389e-192				0	0.371934	0.367489	0.379684	0.429644	0.387159	0.391441	0.395092	0.396193	0.391224	0.417249	0.404086	0.421531
All Notifications	logit(resp) ~ 1 + nAbusersW + nWithNoteW + nTargets + Age	4	0.668132	0.668123	1.34004e+06	2	0	1	0.425464	0.120574		0.186041						0.0501474			-0.052977	0	5.64457e-292		0						0			0	0.372452	0.36784	0.380414	0.431184	0.38877	0.390992	0.394428	0.395258	0.39621	0.418089	0.404579	0.420554
All Notifications	logit(resp) ~ 1 + nAbusersW + nWithNoteW + nNotesRecent + Age	4	0.667887	0.66788	1.34067e+06	2	0	1	0.407954	0.186702		0.184269							0.0104096		-0.0519215	0	0		0							1.71471e-190		0	0.372212	0.367973	0.379739	0.434385	0.388434	0.390389	0.395004	0.397153	0.392228	0.419497	0.406903	0.422482
All Notifications	logit(resp) ~ 1 + nAbusersW + nWithNoteW + nTargetsRecent + Age	4	0.67158	0.671576	1.33666e+06	2	0	1	0.379331	0.107878		0.188058								0.150458	-0.0481087	0	6.05784e-294		0								0	0	0.370821	0.366433	0.378579	0.434924	0.388822	0.386545	0.394743	0.395656	0.38975	0.424601	0.406618	0.424386
All Notifications	logit(resp) ~ 1 + nAbusersW + nNeighsR + nAbusersR + Age	4	0.641834	0.641831	1.36529e+06	1	2	0	0.635583	0.403085			0.0467947	-0.0750279							-0.0553071	0	0			0	3.22068e-124							0	0.390392	0.386225	0.396629	0.456911	0.406865	0.403303	0.411626	0.41356	0.406763	0.424967	0.420802	0.457976
All Notifications	logit(resp) ~ 1 + nAbusersW + nNeighsR + nWithTargetR + Age	4	0.64362	0.643612	1.3637e+06	1	2	0	0.666089	0.271899			0.0228767		0.0737482						-0.0539943	0	0			0		0						0	0.388125	0.383707	0.394472	0.453476	0.403136	0.401802	0.410708	0.410422	0.401087	0.425523	0.420761	0.457675
All Notifications	logit(resp) ~ 1 + nAbusersW + nNeighsR + nWithNoteR + Age	4	0.647347	0.647342	1.36086e+06	1	2	0	0.619142	0.289106			0.00141332			0.0812357					-0.0532371	0	0			0.0374301			0					0	0.385428	0.381027	0.392606	0.453708	0.399387	0.402122	0.40903	0.416319	0.407988	0.42619	0.4174	0.454418
All Notifications	logit(resp) ~ 1 + nAbusersW + nNeighsR + nNotes + Age	4	0.644074	0.644068	1.36459e+06	1	1	1	0.672375	0.317228			0.0299054				0.0118448				-0.0575369	0	0			0				7.06085e-247				0	0.387437	0.382178	0.394676	0.456424	0.402453	0.400249	0.410328	0.417038	0.401131	0.419503	0.418698	0.454282
All Notifications	logit(resp) ~ 1 + nAbusersW + nNeighsR + nTargets + Age	4	0.642161	0.642158	1.36488e+06	1	1	1	0.676224	0.280741			0.0340112					0.0397079			-0.0565288	0	0			0					5.56288e-205			0	0.390061	0.385622	0.39632	0.457102	0.405488	0.402314	0.411812	0.412093	0.402314	0.426587	0.422784	0.456578
All Notifications	logit(resp) ~ 1 + nAbusersW + nNeighsR + nNotesRecent + Age	4	0.643654	0.643646	1.36492e+06	1	1	1	0.658959	0.329371			0.0329159						0.011648		-0.0559112	0	0			0						8.79415e-180		0	0.388075	0.383138	0.394984	0.457786	0.402871	0.401271	0.4106	0.417537	0.401825	0.420642	0.417875	0.454744
All Notifications	logit(resp) ~ 1 + nAbusersW + nNeighsR + nTargetsRecent + Age	4	0.647046	0.647042	1.36091e+06	1	1	1	0.635146	0.248156			0.0365039							0.148449	-0.0531725	0	0			0							0	0	0.387415	0.382909	0.393986	0.457276	0.40288	0.400397	0.408378	0.414131	0.39971	0.419648	0.418339	0.457332
All Notifications	logit(resp) ~ 1 + nAbusersW + nAbusersR + nWithTargetR + Age	4	0.640515	0.640504	1.36528e+06	1	2	0	0.696322	0.302454				-0.0218775	0.115416						-0.0493269	0	0				5.9373e-15	0						0	0.390947	0.386675	0.396928	0.45211	0.407164	0.402862	0.40939	0.411508	0.40126	0.429211	0.422348	0.455902
All Notifications	logit(resp) ~ 1 + nAbusersW + nAbusersR + nWithNoteR + Age	4	0.647519	0.647512	1.36034e+06	1	2	0	0.605521	0.353649				-0.0658932		0.092153					-0.0522786	0	0				3.83687e-118		0					0	0.385849	0.381489	0.393041	0.451848	0.399471	0.40269	0.410136	0.416546	0.407142	0.425893	0.417719	0.45328
All Notifications	logit(resp) ~ 1 + nAbusersW + nAbusersR + nNotes + Age	4	0.640442	0.640438	1.36772e+06	1	1	1	0.728983	0.341838				0.024712			0.0201267				-0.0540304	0	0				1.32827e-20			0				0	0.391166	0.386026	0.397919	0.452471	0.404994	0.402602	0.409939	0.417947	0.397915	0.421564	0.420746	0.448783
All Notifications	logit(resp) ~ 1 + nAbusersW + nAbusersR + nTargets + Age	4	0.634416	0.634415	1.36959e+06	1	1	1	0.745513	0.295181				0.0369664				0.0606466			-0.0504392	0	0				9.44181e-44				0			0	0.397105	0.392232	0.403384	0.456099	0.412042	0.407057	0.414795	0.41621	0.399606	0.435408	0.426555	0.452488
All Notifications	logit(resp) ~ 1 + nAbusersW + nAbusersR + nNotesRecent + Age	4	0.638545	0.638542	1.36889e+06	1	1	1	0.716377	0.35048				0.0458963					0.019742		-0.0505514	0	0				4.87353e-70					0		0	0.392232	0.387085	0.398961	0.452341	0.406066	0.40344	0.410876	0.419491	0.39961	0.423589	0.421555	0.44867
All Notifications	logit(resp) ~ 1 + nAbusersW + nAbusersR + nTargetsRecent + Age	4	0.638253	0.638249	1.36669e+06	1	1	1	0.700136	0.280618				0.055192						0.151099	-0.0454167	0	0				2.62663e-106						0	0	0.394695	0.390604	0.400331	0.457418	0.411109	0.404622	0.411457	0.412322	0.39765	0.435128	0.425454	0.456153
All Notifications	logit(resp) ~ 1 + nAbusersW + nWithTargetR + nWithNoteR + Age	4	0.647561	0.64756	1.36071e+06	1	2	0	0.626378	0.274717					0.0229175	0.0734624					-0.0530401	0	0					4.83551e-35	0					0	0.384967	0.380932	0.391645	0.45724	0.399394	0.401252	0.40884	0.409879	0.406655	0.428392	0.41734	0.455376
All Notifications	logit(resp) ~ 1 + nAbusersW + nWithTargetR + nNotes + Age	4	0.64546	0.645457	1.36267e+06	1	1	1	0.708094	0.251698					0.0947648		0.015438				-0.055225	0	0					0		0				0	0.386355	0.382175	0.392574	0.460553	0.40222	0.398676	0.405182	0.417214	0.397999	0.422212	0.420781	0.456458
All Notifications	logit(resp) ~ 1 + nAbusersW + nWithTargetR + nTargets + Age	4	0.641375	0.641375	1.36431e+06	1	1	1	0.716616	0.231646					0.0985688			0.0409127			-0.0519142	0	0					0			3.695e-220			0	0.390645	0.386822	0.396428	0.462427	0.408193	0.402122	0.409495	0.412418	0.401358	0.430909	0.422601	0.459148
All Notifications	logit(resp) ~ 1 + nAbusersW + nWithTargetR + nNotesRecent + Age	4	0.644898	0.644888	1.3631e+06	1	1	1	0.695818	0.266029					0.101476				0.0167416		-0.0527114	0	0					0				0		0	0.386455	0.38262	0.392324	0.455085	0.402356	0.398932	0.405452	0.416754	0.397359	0.422574	0.418851	0.455257
All Notifications	logit(resp) ~ 1 + nAbusersW + nWithTargetR + nTargetsRecent + Age	4	0.644782	0.644775	1.36123e+06	1	1	1	0.680266	0.213943					0.09976					0.136412	-0.0479416	0	0					0					0	0	0.388244	0.384372	0.394178	0.461099	0.404966	0.400151	0.405455	0.411376	0.397757	0.428989	0.420482	0.45758
All Notifications	logit(resp) ~ 1 + nAbusersW + nWithNoteR + nNotes + Age	4	0.648703	0.6487	1.36019e+06	1	1	1	0.634095	0.278422						0.0736816	0.00819666				-0.0554507	0	0						0	3.65439e-137				0	0.383978	0.379538	0.39118	0.456088	0.397306	0.400497	0.408586	0.417758	0.404944	0.421601	0.416948	0.45405
All Notifications	logit(resp) ~ 1 + nAbusersW + nWithNoteR + nTargets + Age	4	0.648371	0.648366	1.35978e+06	1	1	1	0.641785	0.231068						0.0777783		0.041348			-0.0552952	0	0						0		2.54353e-230			0	0.384714	0.380126	0.391999	0.458822	0.398998	0.400436	0.407916	0.415405	0.408277	0.424627	0.418206	0.454236
All Notifications	logit(resp) ~ 1 + nAbusersW + nWithNoteR + nNotesRecent + Age	4	0.648625	0.648619	1.36029e+06	1	1	1	0.624971	0.286355						0.0764519			0.00872602		-0.0541992	0	0						0			6.31173e-116		0	0.384135	0.379637	0.39142	0.454366	0.397325	0.400857	0.409049	0.417257	0.405993	0.422347	0.416405	0.453845
All Notifications	logit(resp) ~ 1 + nAbusersW + nWithNoteR + nTargetsRecent + Age	4	0.652318	0.652314	1.35644e+06	1	1	1	0.603861	0.210296						0.0789731				0.140907	-0.0513476	0	0						0				0	0	0.382177	0.377287	0.389972	0.45529	0.395601	0.398375	0.405346	0.414181	0.404741	0.424049	0.41506	0.454238
All Notifications	logit(resp) ~ 1 + nAbusersW + nNotes + nTargets + Age	4	0.640759	0.640755	1.36666e+06	1	0	2	0.7446	0.309046							0.0172563	0.0441529			-0.0553126	0	0							0	3.18496e-244			0	0.391047	0.38608	0.397507	0.454751	0.40528	0.401322	0.409393	0.418914	0.3948	0.420761	0.421964	0.449846
All Notifications	logit(resp) ~ 1 + nAbusersW + nNotes + nNotesRecent + Age	4	0.640204	0.640197	1.3676e+06	1	0	2	0.736779	0.357708							0.0313758		-0.013772		-0.0552105	0	0							0		7.92446e-46		0	0.39155	0.38658	0.398097	0.452448	0.405404	0.402778	0.410394	0.418484	0.397027	0.421272	0.421837	0.449828
All Notifications	logit(resp) ~ 1 + nAbusersW + nNotes + nTargetsRecent + Age	4	0.644918	0.644907	1.36336e+06	1	0	2	0.706897	0.291829							0.0181351			0.141984	-0.0513939	0	0							0			0	0	0.387969	0.382816	0.394712	0.456307	0.402058	0.398255	0.405613	0.41588	0.392535	0.416132	0.418163	0.449661
All Notifications	logit(resp) ~ 1 + nAbusersW + nTargets + nNotesRecent + Age	4	0.639805	0.639797	1.3672e+06	1	0	2	0.737164	0.317128								0.0558801	0.0181667		-0.052892	0	0								0	0		0	0.391682	0.3869	0.3979	0.456699	0.406077	0.401808	0.409253	0.418915	0.394146	0.42462	0.421583	0.449436
All Notifications	logit(resp) ~ 1 + nAbusersW + nTargets + nTargetsRecent + Age	4	0.637827	0.63782	1.36675e+06	1	0	2	0.71167	0.311458								0.0288697		0.134108	-0.0461805	0	0								3.86408e-95		0	0	0.395434	0.390533	0.401783	0.45419	0.411146	0.40468	0.412609	0.412909	0.395865	0.432648	0.423251	0.452371
All Notifications	logit(resp) ~ 1 + nAbusersW + nNotesRecent + nTargetsRecent + Age	4	0.642472	0.642469	1.36486e+06	1	0	2	0.695251	0.325776									0.0166558	0.141163	-0.0476116	0	0									0	0	0	0.389579	0.385488	0.395584	0.453842	0.406142	0.399417	0.406634	0.41478	0.393625	0.424131	0.419954	0.453445
All Notifications	logit(resp) ~ 1 + nWithTargetW + nWithNoteW + nNeighsR + Age	4	0.664349	0.664345	1.34494e+06	2	1	0	0.439896		0.0736987	0.179927	0.00917408								-0.0519874	0		0	0	2.59362e-76								0	0.375678	0.370878	0.383636	0.435595	0.392954	0.391747	0.398353	0.402165	0.398254	0.430014	0.409997	0.422543
All Notifications	logit(resp) ~ 1 + nWithTargetW + nWithNoteW + nAbusersR + Age	4	0.665933	0.66593	1.34311e+06	2	1	0	0.432644		0.0392844	0.183521		0.0897847							-0.0517989	0		4.53963e-81	0		0							0	0.374145	0.369352	0.382236	0.434688	0.389583	0.393001	0.396551	0.399013	0.398548	0.424734	0.407463	0.421149
All Notifications	logit(resp) ~ 1 + nWithTargetW + nWithNoteW + nWithTargetR + Age	4	0.664033	0.664028	1.34529e+06	2	1	0	0.444405		0.0780868	0.187186			0.00424388						-0.050016	0		2.96039e-192	0			0.023244						0	0.376257	0.371438	0.38425	0.432565	0.393338	0.392304	0.398943	0.400881	0.398649	0.427884	0.409619	0.420759
All Notifications	logit(resp) ~ 1 + nWithTargetW + nWithNoteW + nWithNoteR + Age	4	0.664175	0.664167	1.34516e+06	2	1	0	0.440098		0.0855762	0.199015				-0.0118973					-0.0491569	0		0	0				1.57255e-31					0	0.376307	0.371496	0.384314	0.43006	0.393661	0.391982	0.399003	0.399326	0.395562	0.428308	0.409904	0.418913
All Notifications	logit(resp) ~ 1 + nWithTargetW + nWithNoteW + nNotes + Age	4	0.666435	0.666424	1.34334e+06	2	0	1	0.461872		0.0728756	0.175352					0.0124				-0.0546607	0		0	0					0				0	0.373237	0.36819	0.381428	0.433784	0.389514	0.389659	0.395539	0.401281	0.39452	0.424078	0.407821	0.421935
All Notifications	logit(resp) ~ 1 + nWithTargetW + nWithNoteW + nTargets + Age	4	0.667618	0.667615	1.34123e+06	2	0	1	0.451599		0.025602	0.18947						0.0718757			-0.0542851	0		5.89493e-36	0						0			0	0.372478	0.367514	0.38072	0.434867	0.389393	0.389338	0.394088	0.397907	0.395874	0.420499	0.406066	0.421362
All Notifications	logit(resp) ~ 1 + nWithTargetW + nWithNoteW + nNotesRecent + Age	4	0.666186	0.666181	1.34368e+06	2	0	1	0.450163		0.0795347	0.178526							0.0135346		-0.0525507	0		0	0							4.39417e-303		0	0.373798	0.368717	0.381999	0.433263	0.39018	0.390068	0.396649	0.399784	0.392464	0.423836	0.40858	0.420559
All Notifications	logit(resp) ~ 1 + nWithTargetW + nWithNoteW + nTargetsRecent + Age	4	0.67121	0.671203	1.33774e+06	2	0	1	0.392869		0.0324161	0.190494								0.174759	-0.0477273	0		3.57501e-63	0								0	0	0.371131	0.366585	0.379121	0.434604	0.388224	0.386878	0.393918	0.397627	0.387293	0.426107	0.407245	0.422681
All Notifications	logit(resp) ~ 1 + nWithTargetW + nNeighsR + nAbusersR + Age	4	0.648691	0.648683	1.36037e+06	1	2	0	0.66419		0.196622		0.0195832	0.0625767							-0.0534823	0		0		5.78279e-244	1.8111e-162							0	0.38358	0.379815	0.389426	0.448771	0.401784	0.395698	0.404541	0.404573	0.402285	0.427683	0.420739	0.449826
All Notifications	logit(resp) ~ 1 + nWithTargetW + nNeighsR + nWithTargetR + Age	4	0.64916	0.649155	1.36049e+06	1	2	0	0.645233		0.259328		0.0359825		-0.0555372						-0.0544675	0		0		0		8.85454e-144						0	0.383821	0.379487	0.390218	0.44623	0.402697	0.394977	0.403859	0.401991	0.402131	0.429365	0.420684	0.447735
All Notifications	logit(resp) ~ 1 + nWithTargetW + nNeighsR + nWithNoteR + Age	4	0.650927	0.650916	1.3589e+06	1	2	0	0.640407		0.186847		0.00470061			0.0568955					-0.053153	0		0		5.7222e-12			0					0	0.381843	0.37794	0.388219	0.449387	0.39939	0.395482	0.402481	0.407569	0.402991	0.429095	0.417839	0.447216
All Notifications	logit(resp) ~ 1 + nWithTargetW + nNeighsR + nNotes + Age	4	0.652036	0.65203	1.35872e+06	1	1	1	0.682908		0.209285		0.0152812				0.0161045				-0.0572851	0		0		5.48819e-164				0				0	0.38043	0.376061	0.386875	0.446967	0.39838	0.391576	0.399846	0.409866	0.396193	0.421609	0.417725	0.447131
All Notifications	logit(resp) ~ 1 + nWithTargetW + nNeighsR + nTargets + Age	4	0.649554	0.649549	1.35916e+06	1	1	1	0.680542		0.186627		0.0213224					0.0516211			-0.0556226	0		0		0					0			0	0.383044	0.379716	0.388351	0.451915	0.401718	0.394306	0.401214	0.403642	0.398781	0.429243	0.421187	0.450896
All Notifications	logit(resp) ~ 1 + nWithTargetW + nNeighsR + nNotesRecent + Age	4	0.651423	0.651417	1.35932e+06	1	1	1	0.667354		0.216116		0.0193489						0.0162824		-0.0551824	0		0		8.40248e-283						0		0	0.380791	0.376416	0.387234	0.448267	0.399312	0.391767	0.399438	0.408893	0.396973	0.423524	0.417378	0.446402
All Notifications	logit(resp) ~ 1 + nWithTargetW + nNeighsR + nTargetsRecent + Age	4	0.653801	0.6538	1.35499e+06	1	1	1	0.626858		0.178026		0.0248078							0.157134	-0.0514996	0		0		0							0	0	0.380273	0.376398	0.386464	0.451125	0.399129	0.391876	0.399999	0.399643	0.396413	0.422953	0.415149	0.44901
All Notifications	logit(resp) ~ 1 + nWithTargetW + nAbusersR + nWithTargetR + Age	4	0.645846	0.645841	1.36124e+06	1	2	0	0.684415		0.235053			0.119924	-0.0342569						-0.0493662	0		0			0	7.2582e-63						0	0.386	0.382271	0.39172	0.451732	0.40404	0.398206	0.403506	0.403665	0.400148	0.42902	0.42236	0.447745
All Notifications	logit(resp) ~ 1 + nWithTargetW + nAbusersR + nWithNoteR + Age	4	0.651422	0.65142	1.35833e+06	1	2	0	0.642635		0.1722			0.052962		0.0528186					-0.052891	0		0			1.88752e-134		0					0	0.380911	0.376921	0.387443	0.448047	0.39777	0.395474	0.40253	0.40577	0.401095	0.426014	0.417215	0.448138
All Notifications	logit(resp) ~ 1 + nWithTargetW + nAbusersR + nNotes + Age	4	0.651174	0.651168	1.35858e+06	1	1	1	0.697172		0.201395			0.0623706			0.0167427				-0.0554164	0		0			2.69268e-196			0				0	0.38104	0.376923	0.387233	0.45273	0.39897	0.392401	0.400294	0.409024	0.392087	0.422873	0.419041	0.447974
All Notifications	logit(resp) ~ 1 + nWithTargetW + nAbusersR + nTargets + Age	4	0.646734	0.646728	1.36019e+06	1	1	1	0.704279		0.193533			0.0609811				0.0475753			-0.0518007	0		0			5.00637e-160				1.72532e-280			0	0.38515	0.381427	0.3908	0.454479	0.404003	0.395959	0.401653	0.402091	0.398762	0.429812	0.421712	0.450348
All Notifications	logit(resp) ~ 1 + nWithTargetW + nAbusersR + nNotesRecent + Age	4	0.650458	0.650452	1.35911e+06	1	1	1	0.684845		0.206679			0.0780836					0.0177621		-0.0527722	0		0			0					0		0	0.381343	0.37779	0.38715	0.45306	0.399907	0.392892	0.40007	0.409068	0.392878	0.425527	0.419146	0.448693
All Notifications	logit(resp) ~ 1 + nWithTargetW + nAbusersR + nTargetsRecent + Age	4	0.650027	0.650022	1.35674e+06	1	1	1	0.659831		0.191471			0.0598214						0.145582	-0.0471922	0		0			1.22511e-193						0	0	0.382977	0.379669	0.388639	0.457921	0.401962	0.394489	0.40121	0.401866	0.394751	0.429076	0.418067	0.45132
All Notifications	logit(resp) ~ 1 + nWithTargetW + nWithTargetR + nWithNoteR + Age	4	0.653023	0.653009	1.35653e+06	1	2	0	0.599805		0.27305				-0.121692	0.0967415					-0.0520498	0		0				0	0					0	0.38162	0.376462	0.389775	0.441329	0.39609	0.397698	0.406422	0.409084	0.410824	0.426014	0.415049	0.442886
All Notifications	logit(resp) ~ 1 + nWithTargetW + nWithTargetR + nNotes + Age	4	0.651029	0.651022	1.35945e+06	1	1	1	0.707651		0.23822				-0.0111392		0.0210564				-0.0553692	0		0				2.21963e-09		0				0	0.381422	0.376981	0.387871	0.445943	0.398986	0.391828	0.398896	0.40728	0.393367	0.42198	0.418271	0.444644
All Notifications	logit(resp) ~ 1 + nWithTargetW + nWithTargetR + nTargets + Age	4	0.645856	0.645846	1.36092e+06	1	1	1	0.717536		0.215931				-0.00533021			0.0673362			-0.0514861	0		0				0.00453443			0			0	0.386037	0.382386	0.391561	0.452726	0.406106	0.395257	0.402889	0.403043	0.393165	0.433324	0.420879	0.449247
All Notifications	logit(resp) ~ 1 + nWithTargetW + nWithTargetR + nNotesRecent + Age	4	0.649442	0.649438	1.36065e+06	1	1	1	0.69652		0.243944				-8.59018e-05				0.0220139		-0.0518436	0		0				0.963269				0		0	0.38228	0.378361	0.388131	0.443807	0.400838	0.392066	0.398582	0.408198	0.393324	0.421514	0.418491	0.443367
All Notifications	logit(resp) ~ 1 + nWithTargetW + nWithTargetR + nTargetsRecent + Age	4	0.64917	0.649162	1.35764e+06	1	1	1	0.66408		0.216677				0.00109802					0.165397	-0.0455602	0		0				0.557433					0	0	0.383104	0.378613	0.38968	0.449714	0.402027	0.392833	0.401637	0.400063	0.391941	0.429445	0.415983	0.447205
All Notifications	logit(resp) ~ 1 + nWithTargetW + nWithNoteR + nNotes + Age	4	0.653661	0.653653	1.35715e+06	1	1	1	0.66043		0.186004					0.0453089	0.0133863				-0.0562902	0		0					0	0				0	0.378996	0.374546	0.385964	0.446888	0.395836	0.39226	0.400091	0.410293	0.399008	0.425699	0.415953	0.44643
All Notifications	logit(resp) ~ 1 + nWithTargetW + nWithNoteR + nTargets + Age	4	0.652679	0.652672	1.35673e+06	1	1	1	0.657596		0.15595					0.0554029		0.0533333			-0.0551587	0		0					0		0			0	0.379864	0.376202	0.385971	0.450959	0.397562	0.39358	0.399996	0.405044	0.399385	0.427341	0.415161	0.448824
All Notifications	logit(resp) ~ 1 + nWithTargetW + nWithNoteR + nNotesRecent + Age	4	0.653263	0.653255	1.35754e+06	1	1	1	0.647618		0.190964					0.0504266			0.0138917		-0.0542391	0		0					0			1.55341e-265		0	0.379497	0.375166	0.386336	0.447832	0.396683	0.392757	0.399909	0.411152	0.398333	0.425026	0.415603	0.444469
All Notifications	logit(resp) ~ 1 + nWithTargetW + nWithNoteR + nTargetsRecent + Age	4	0.65646	0.656452	1.35304e+06	1	1	1	0.60813		0.153169					0.0571238				0.154287	-0.0502671	0		0					0				0	0	0.377644	0.373424	0.384567	0.447337	0.393354	0.392632	0.399578	0.403113	0.398902	0.421143	0.411238	0.447531
All Notifications	logit(resp) ~ 1 + nWithTargetW + nNotes + nTargets + Age	4	0.651096	0.651093	1.35818e+06	1	0	2	0.715349		0.201768						0.0159208	0.0437914			-0.0564174	0		0						0	5.38686e-279			0	0.38138	0.377444	0.387282	0.4502	0.399579	0.391469	0.3987	0.408511	0.390997	0.423141	0.419732	0.447503
All Notifications	logit(resp) ~ 1 + nWithTargetW + nNotes + nNotesRecent + Age	4	0.650712	0.650709	1.3594e+06	1	0	2	0.713272		0.223757						0.0271014		-0.00881228		-0.0563243	0		0						2.27975e-265		4.45492e-20		0	0.381759	0.37745	0.388116	0.445832	0.399352	0.39234	0.399021	0.407557	0.394652	0.422152	0.41899	0.445431
All Notifications	logit(resp) ~ 1 + nWithTargetW + nNotes + nTargetsRecent + Age	4	0.654527	0.654521	1.3544e+06	1	0	2	0.671263		0.1958						0.0161811			0.145506	-0.0521705	0		0						0			0	0	0.378721	0.374212	0.385362	0.446579	0.395767	0.389698	0.397225	0.405744	0.38914	0.41902	0.413512	0.445479
All Notifications	logit(resp) ~ 1 + nWithTargetW + nTargets + nNotesRecent + Age	4	0.65073	0.650724	1.35841e+06	1	0	2	0.707413		0.205836							0.054181	0.017757		-0.0543539	0		0							0	0		0	0.381374	0.377466	0.387246	0.445819	0.399679	0.391556	0.397484	0.407499	0.388854	0.423551	0.418108	0.445967
All Notifications	logit(resp) ~ 1 + nWithTargetW + nTargets + nTargetsRecent + Age	4	0.649373	0.649369	1.35737e+06	1	0	2	0.673538		0.20668							0.0217998		0.144491	-0.047169	0		0							1.51516e-60		0	0	0.383407	0.379152	0.38974	0.451423	0.402774	0.393233	0.401214	0.400747	0.390263	0.427852	0.416673	0.44778
All Notifications	logit(resp) ~ 1 + nWithTargetW + nNotesRecent + nTargetsRecent + Age	4	0.65303	0.653021	1.35548e+06	1	0	2	0.66225		0.209495								0.0158346	0.14738	-0.0490184	0		0								0	0	0	0.379509	0.375172	0.385895	0.447525	0.397308	0.389865	0.398133	0.405689	0.388107	0.418792	0.413463	0.444259
All Notifications	logit(resp) ~ 1 + nWithNoteW + nNeighsR + nAbusersR + Age	4	0.665087	0.665084	1.34338e+06	1	2	0	0.424319			0.204127	-0.00572757	0.118306							-0.0510257	0			0	4.43032e-22	0							0	0.375119	0.369846	0.383844	0.435263	0.389326	0.395343	0.39842	0.39859	0.397632	0.422927	0.406116	0.418267
All Notifications	logit(resp) ~ 1 + nWithNoteW + nNeighsR + nWithTargetR + Age	4	0.662651	0.662646	1.34598e+06	1	2	0	0.434722			0.20307	0.00735548		0.0336492						-0.0522891	0			0	1.45734e-38		6.67161e-99						0	0.376698	0.371554	0.385128	0.436649	0.392801	0.393657	0.400543	0.404117	0.399807	0.431007	0.409687	0.421862
All Notifications	logit(resp) ~ 1 + nWithNoteW + nNeighsR + nWithNoteR + Age	4	0.663161	0.663159	1.34506e+06	1	2	0	0.395983			0.251358	0.032359			-0.0544964					-0.053519	0			0	0			1.308e-300					0	0.37632	0.371042	0.384999	0.430247	0.393532	0.392825	0.40009	0.401592	0.39502	0.425434	0.408252	0.418305
All Notifications	logit(resp) ~ 1 + nWithNoteW + nNeighsR + nNotes + Age	4	0.663961	0.663956	1.34482e+06	1	1	1	0.444327			0.210314	0.00372702				0.0127164				-0.0554203	0			0	6.53428e-12				0				0	0.375029	0.369875	0.383503	0.433446	0.390089	0.392591	0.397862	0.403952	0.395113	0.42377	0.407742	0.418353
All Notifications	logit(resp) ~ 1 + nWithNoteW + nNeighsR + nTargets + Age	4	0.667183	0.66718	1.34139e+06	1	1	1	0.447826			0.20182	-0.000675633					0.0786519			-0.0545063	0			0	0.191009					0			0	0.372987	0.368428	0.380795	0.43522	0.391371	0.388058	0.395814	0.39919	0.396248	0.424983	0.407365	0.423364
All Notifications	logit(resp) ~ 1 + nWithNoteW + nNeighsR + nNotesRecent + Age	4	0.663374	0.663368	1.34532e+06	1	1	1	0.429007			0.213903	0.00730887						0.0121286		-0.0537112	0			0	9.01962e-45						1.12821e-215		0	0.375612	0.370537	0.38399	0.434646	0.390947	0.39303	0.397962	0.403764	0.395404	0.426196	0.40778	0.419399
All Notifications	logit(resp) ~ 1 + nWithNoteW + nNeighsR + nTargetsRecent + Age	4	0.670851	0.670845	1.33783e+06	1	1	1	0.382872			0.198678	0.0066854							0.180443	-0.0491294	0			0	9.26878e-44							0	0	0.371394	0.366725	0.379481	0.437982	0.387217	0.389208	0.394959	0.395815	0.388482	0.423201	0.403709	0.420722
All Notifications	logit(resp) ~ 1 + nWithNoteW + nAbusersR + nWithTargetR + Age	4	0.664997	0.664991	1.34346e+06	1	2	0	0.420673			0.202716		0.111439	-0.00681551						-0.0519907	0			0		0	3.8355e-05						0	0.374973	0.370022	0.383292	0.436503	0.390605	0.393336	0.39837	0.401641	0.39782	0.427942	0.409321	0.421987
All Notifications	logit(resp) ~ 1 + nWithNoteW + nAbusersR + nWithNoteR + Age	4	0.666815	0.666807	1.34158e+06	1	2	0	0.402479			0.245049		0.151466		-0.0521395					-0.049702	0			0		0		0					0	0.373979	0.368997	0.382436	0.427961	0.390515	0.392313	0.396398	0.396903	0.393347	0.423148	0.406439	0.414592
All Notifications	logit(resp) ~ 1 + nWithNoteW + nAbusersR + nNotes + Age	4	0.666151	0.666146	1.3427e+06	1	1	1	0.436824			0.194763		0.0870155			0.00821572				-0.0548175	0			0		0			1.37404e-156				0	0.373297	0.36837	0.381528	0.435877	0.388113	0.392415	0.397015	0.399555	0.394343	0.424682	0.405716	0.42189
All Notifications	logit(resp) ~ 1 + nWithNoteW + nAbusersR + nTargets + Age	4	0.667452	0.667446	1.34108e+06	1	1	1	0.442983			0.194997		0.0389042				0.0635052			-0.0545849	0			0		2.12308e-69				0			0	0.372701	0.36769	0.381113	0.432979	0.388269	0.391353	0.396764	0.395525	0.396086	0.420243	0.404292	0.419603
All Notifications	logit(resp) ~ 1 + nWithNoteW + nAbusersR + nNotesRecent + Age	4	0.666181	0.666178	1.34274e+06	1	1	1	0.428073			0.196819		0.0942251					0.00930019		-0.0536244	0			0		0					5.79528e-147		0	0.373315	0.36861	0.381312	0.4353	0.388639	0.391797	0.396706	0.400531	0.393811	0.425268	0.406922	0.422465
All Notifications	logit(resp) ~ 1 + nWithNoteW + nAbusersR + nTargetsRecent + Age	4	0.671135	0.67113	1.3374e+06	1	1	1	0.3883			0.195523		0.046266						0.163674	-0.0488828	0			0		9.23068e-134						0	0	0.371061	0.366436	0.379188	0.433378	0.386071	0.389764	0.394571	0.394698	0.390585	0.422599	0.404256	0.420649
All Notifications	logit(resp) ~ 1 + nWithNoteW + nWithTargetR + nWithNoteR + Age	4	0.664325	0.664321	1.34498e+06	1	2	0	0.434692			0.235704			0.081375	-0.0454314					-0.0489128	0			0			0	2.69727e-258					0	0.375711	0.370514	0.384177	0.430228	0.393564	0.390891	0.398671	0.400409	0.390628	0.430197	0.409335	0.417204
All Notifications	logit(resp) ~ 1 + nWithNoteW + nWithTargetR + nNotes + Age	4	0.664788	0.664784	1.34435e+06	1	1	1	0.455227			0.197362			0.0313186		0.0121511				-0.0552175	0			0			3.31665e-113		0				0	0.374497	0.369469	0.382709	0.43491	0.390756	0.390794	0.397307	0.403124	0.393797	0.428865	0.409128	0.4225
All Notifications	logit(resp) ~ 1 + nWithNoteW + nWithTargetR + nTargets + Age	4	0.667176	0.667172	1.34139e+06	1	1	1	0.447275			0.201611			-0.00101055			0.0784259			-0.0546202	0			0			0.490916			0			0	0.373001	0.368424	0.380832	0.435384	0.391462	0.387998	0.395896	0.399178	0.396732	0.424833	0.407401	0.423841
All Notifications	logit(resp) ~ 1 + nWithNoteW + nWithTargetR + nNotesRecent + Age	4	0.664446	0.664437	1.34473e+06	1	1	1	0.444249			0.200505			0.0379185				0.012767		-0.0532094	0			0			6.32058e-170				1.60352e-269		0	0.375013	0.370156	0.383032	0.435135	0.391176	0.39145	0.397617	0.402215	0.394236	0.427947	0.40913	0.422669
All Notifications	logit(resp) ~ 1 + nWithNoteW + nWithTargetR + nTargetsRecent + Age	4	0.670782	0.670781	1.33798e+06	1	1	1	0.386648			0.20258			0.00829549					0.181239	-0.0477841	0			0			1.99542e-09					0	0	0.371352	0.366218	0.379964	0.434243	0.386407	0.389364	0.394679	0.396145	0.387908	0.420623	0.403594	0.419807
All Notifications	logit(resp) ~ 1 + nWithNoteW + nWithNoteR + nNotes + Age	4	0.664837	0.664831	1.34411e+06	1	1	1	0.440927			0.243118				-0.030363	0.0173874				-0.0543979	0			0				9.88509e-169	0				0	0.375072	0.369967	0.383499	0.428031	0.390274	0.392164	0.396471	0.400952	0.391169	0.422761	0.40658	0.415142
All Notifications	logit(resp) ~ 1 + nWithNoteW + nWithNoteR + nTargets + Age	4	0.667945	0.66794	1.34059e+06	1	1	1	0.438342			0.231305				-0.0298876		0.0868969			-0.0532282	0			0				2.04603e-179		0			0	0.372851	0.36734	0.381779	0.427918	0.389432	0.389859	0.39545	0.396219	0.38987	0.418801	0.404211	0.416369
All Notifications	logit(resp) ~ 1 + nWithNoteW + nWithNoteR + nNotesRecent + Age	4	0.663638	0.663632	1.34512e+06	1	1	1	0.424532			0.244501				-0.0214335			0.016532		-0.0515169	0			0				9.56457e-91			0		0	0.376011	0.37087	0.384435	0.427857	0.392276	0.391972	0.39833	0.40106	0.391211	0.426368	0.408175	0.415531
All Notifications	logit(resp) ~ 1 + nWithNoteW + nWithNoteR + nTargetsRecent + Age	4	0.671034	0.671026	1.33758e+06	1	1	1	0.372387			0.230384				-0.0214407				0.191309	-0.0459807	0			0				1.75787e-98				0	0	0.371598	0.366932	0.379735	0.430051	0.387906	0.387941	0.394288	0.395418	0.38782	0.420976	0.404857	0.418392
All Notifications	logit(resp) ~ 1 + nWithNoteW + nNotes + nTargets + Age	4	0.667901	0.667894	1.34091e+06	1	0	2	0.455555			0.195994					0.00626784	0.0693808			-0.0565512	0			0					1.71752e-98	0			0	0.372041	0.367545	0.379704	0.435636	0.38934	0.388147	0.394452	0.399287	0.392059	0.423986	0.406699	0.423648
All Notifications	logit(resp) ~ 1 + nWithNoteW + nNotes + nNotesRecent + Age	4	0.663862	0.663856	1.34478e+06	1	0	2	0.453466			0.21136					0.020481		-0.00892645		-0.0558504	0			0					1.9664e-159		3.61273e-22		0	0.37518	0.369957	0.383819	0.431267	0.389674	0.393462	0.398421	0.402594	0.395024	0.424025	0.406596	0.417175
All Notifications	logit(resp) ~ 1 + nWithNoteW + nNotes + nTargetsRecent + Age	4	0.67159	0.671583	1.3371e+06	1	0	2	0.399908			0.197083					0.00829025			0.173301	-0.0509472	0			0					1.29632e-185			0	0	0.370299	0.365534	0.378471	0.435364	0.385724	0.388196	0.393264	0.395945	0.38629	0.420511	0.402027	0.420941
All Notifications	logit(resp) ~ 1 + nWithNoteW + nTargets + nNotesRecent + Age	4	0.668232	0.668227	1.34071e+06	1	0	2	0.450724			0.19674						0.0724039	0.00873674		-0.0560301	0			0						0	1.23816e-136		0	0.371817	0.366686	0.380287	0.432347	0.387377	0.389956	0.394333	0.396672	0.39233	0.420118	0.403383	0.418509
All Notifications	logit(resp) ~ 1 + nWithNoteW + nTargets + nTargetsRecent + Age	4	0.671155	0.671148	1.33749e+06	1	0	2	0.399778			0.199727						0.0290253		0.152471	-0.0498298	0			0						4.58708e-115		0	0	0.371205	0.366098	0.379829	0.432317	0.386121	0.390233	0.394384	0.395135	0.388612	0.417041	0.401161	0.417917
All Notifications	logit(resp) ~ 1 + nWithNoteW + nNotesRecent + nTargetsRecent + Age	4	0.671224	0.671219	1.33747e+06	1	0	2	0.389567			0.202358							0.00762422	0.176153	-0.0492003	0			0							2.88589e-113	0	0	0.370879	0.365925	0.379261	0.433193	0.386291	0.388956	0.393496	0.395961	0.385476	0.416835	0.401071	0.41916
All Notifications	logit(resp) ~ 1 + nNeighsR + nAbusersR + nWithTargetR + Age	4	0.638701	0.638693	1.37055e+06	0	3	0	0.741876				0.0172346	0.103931	0.113737						-0.0556224	0				2.34253e-165	0	0						0	0.392559	0.386766	0.399867	0.459387	0.405705	0.403934	0.412125	0.417661	0.404949	0.433578	0.425757	0.46058
All Notifications	logit(resp) ~ 1 + nNeighsR + nAbusersR + nWithNoteR + Age	4	0.641441	0.641431	1.36864e+06	0	3	0	0.693019				-0.00619617	0.139718		0.0971328					-0.055092	0				3.76978e-17	0		0					0	0.390824	0.384537	0.399443	0.462388	0.401477	0.405641	0.415896	0.424544	0.411547	0.438839	0.422883	0.461398
All Notifications	logit(resp) ~ 1 + nNeighsR + nAbusersR + nNotes + Age	4	0.638659	0.638646	1.37372e+06	0	2	1	0.762955				0.0266515	0.160196			0.0154968				-0.0605507	0				0	0			0				0	0.393546	0.387074	0.401612	0.460605	0.404067	0.404878	0.414878	0.427784	0.404228	0.428823	0.425353	0.459593
All Notifications	logit(resp) ~ 1 + nNeighsR + nAbusersR + nTargets + Age	4	0.637361	0.637356	1.37181e+06	0	2	1	0.764195				0.0333475	0.0937297				0.0796591			-0.0601134	0				0	7.4461e-301				0			0	0.395347	0.38817	0.404	0.468257	0.408168	0.404388	0.41463	0.422851	0.403101	0.433471	0.429617	0.46221
All Notifications	logit(resp) ~ 1 + nNeighsR + nAbusersR + nNotesRecent + Age	4	0.637355	0.637351	1.37459e+06	0	2	1	0.748607				0.0305233	0.173797					0.0132489		-0.0583175	0				0	0					6.35048e-216		0	0.394974	0.388687	0.402798	0.463729	0.405912	0.406258	0.416347	0.429101	0.404628	0.429238	0.426095	0.461466
All Notifications	logit(resp) ~ 1 + nNeighsR + nAbusersR + nTargetsRecent + Age	4	0.643107	0.643103	1.36707e+06	0	2	1	0.69198				0.0396031	0.0912675						0.194104	-0.0545121	0				0	0						0	0	0.391608	0.385798	0.399145	0.468406	0.40477	0.401442	0.4118	0.423772	0.402766	0.427776	0.422181	0.467999
All Notifications	logit(resp) ~ 1 + nNeighsR + nWithTargetR + nWithNoteR + Age	4	0.639546	0.63954	1.36965e+06	0	3	0	0.711275				0.005999		0.0959221	0.0714735					-0.0558339	0				2.97464e-18		0	0					0	0.393525	0.387397	0.401627	0.460799	0.405896	0.406071	0.416254	0.426905	0.412713	0.442467	0.424396	0.462597
All Notifications	logit(resp) ~ 1 + nNeighsR + nWithTargetR + nNotes + Age	4	0.641842	0.641839	1.36949e+06	0	2	1	0.770171				0.0131621		0.141117		0.0185579				-0.0601375	0				3.7739e-94		0		0				0	0.390619	0.385392	0.397289	0.459364	0.40517	0.39962	0.410192	0.426407	0.405572	0.432193	0.422639	0.463311
All Notifications	logit(resp) ~ 1 + nNeighsR + nWithTargetR + nTargets + Age	4	0.640278	0.640276	1.36807e+06	0	2	1	0.762513				0.0202245		0.10859			0.0766828			-0.058727	0				5.05209e-258		0			0			0	0.391974	0.386387	0.398951	0.457873	0.40656	0.401531	0.410011	0.414987	0.401791	0.435414	0.424611	0.461563
All Notifications	logit(resp) ~ 1 + nNeighsR + nWithTargetR + nNotesRecent + Age	4	0.640203	0.640203	1.37059e+06	0	2	1	0.754641				0.0181955		0.148026				0.0172039		-0.0576707	0				5.50484e-187		0				0		0	0.39231	0.386651	0.399339	0.457325	0.406106	0.401696	0.41049	0.423723	0.404785	0.434895	0.423707	0.457397
All Notifications	logit(resp) ~ 1 + nNeighsR + nWithTargetR + nTargetsRecent + Age	4	0.64508	0.645069	1.36376e+06	0	2	1	0.692297				0.0273412		0.104009					0.186908	-0.0534309	0				0		0					0	0	0.389833	0.384141	0.397157	0.459853	0.403722	0.400298	0.409349	0.411246	0.402603	0.428877	0.42205	0.464674
All Notifications	logit(resp) ~ 1 + nNeighsR + nWithNoteR + nNotes + Age	4	0.63931	0.639311	1.37104e+06	0	2	1	0.718952				0.00418967			0.104344	0.0143387				-0.0599286	0				4.52631e-09			0	0				0	0.393407	0.386745	0.402122	0.465527	0.403677	0.406176	0.418373	0.430862	0.414943	0.438277	0.423726	0.461674
All Notifications	logit(resp) ~ 1 + nNeighsR + nWithNoteR + nTargets + Age	4	0.644127	0.644121	1.36507e+06	0	2	1	0.716191				-0.00460364			0.10176		0.0959259			-0.058934	0				4.23322e-11			0		0			0	0.390063	0.384183	0.398279	0.466496	0.402983	0.402436	0.412855	0.428222	0.409842	0.435145	0.421196	0.46628
All Notifications	logit(resp) ~ 1 + nNeighsR + nWithNoteR + nNotesRecent + Age	4	0.637294	0.637285	1.37201e+06	0	2	1	0.704088				0.00795293			0.109924			0.010722		-0.0578358	0				1.76231e-29			0			4.73887e-150		0	0.3955	0.389165	0.40408	0.468537	0.406196	0.408201	0.421532	0.434202	0.416647	0.441386	0.425729	0.466051
All Notifications	logit(resp) ~ 1 + nNeighsR + nWithNoteR + nTargetsRecent + Age	4	0.648208	0.648201	1.36169e+06	0	2	1	0.641787				0.00795589			0.0947934				0.203526	-0.0529597	0				9.56353e-32			0				0	0	0.387548	0.381156	0.39647	0.46024	0.39816	0.401518	0.411608	0.420485	0.408578	0.429493	0.416604	0.46553
All Notifications	logit(resp) ~ 1 + nNeighsR + nNotes + nTargets + Age	4	0.638866	0.638865	1.37215e+06	0	1	2	0.787728				0.0379773				0.0112082	0.0958976			-0.0641813	0				0				3.96064e-208	0			0	0.395037	0.387755	0.403698	0.467814	0.406519	0.403533	0.415156	0.427531	0.403721	0.428702	0.425474	0.460978
All Notifications	logit(resp) ~ 1 + nNeighsR + nNotes + nNotesRecent + Age	4	0.633254	0.633245	1.37808e+06	0	1	2	0.799472				0.0490415				0.0441718		-0.0310498		-0.0668593	0				0				0		1.12751e-227		0	0.400072	0.392694	0.408861	0.469505	0.409245	0.409499	0.423769	0.437365	0.414808	0.431713	0.430447	0.464103
All Notifications	logit(resp) ~ 1 + nNeighsR + nNotes + nTargetsRecent + Age	4	0.644967	0.644961	1.36718e+06	0	1	2	0.707247				0.0448695				0.0129092			0.214085	-0.0580396	0				0				3.1571e-283			0	0	0.390539	0.384392	0.398336	0.465902	0.402595	0.399488	0.410128	0.422621	0.405435	0.424459	0.419681	0.466055
All Notifications	logit(resp) ~ 1 + nNeighsR + nTargets + nNotesRecent + Age	4	0.638514	0.638507	1.37237e+06	0	1	2	0.779488				0.040149					0.102899	0.0112571		-0.0629347	0				0					0	1.77042e-163		0	0.395362	0.387981	0.404119	0.467734	0.406988	0.403798	0.414381	0.425665	0.404266	0.427189	0.425437	0.46097
All Notifications	logit(resp) ~ 1 + nNeighsR + nTargets + nTargetsRecent + Age	4	0.64235	0.642342	1.36763e+06	0	1	2	0.709998				0.0478132					0.0426781		0.183013	-0.0571345	0				0					8.36812e-216		0	0	0.393197	0.386357	0.401626	0.470063	0.406378	0.401758	0.41172	0.424648	0.404113	0.427103	0.423431	0.467557
All Notifications	logit(resp) ~ 1 + nNeighsR + nNotesRecent + nTargetsRecent + Age	4	0.642488	0.642482	1.36832e+06	0	1	2	0.692581				0.0519644						0.00672606	0.221427	-0.0559326	0				0						5.08901e-67	0	0	0.39339	0.386981	0.401539	0.467983	0.405397	0.402157	0.413676	0.42647	0.405879	0.42661	0.422278	0.467829
All Notifications	logit(resp) ~ 1 + nAbusersR + nWithTargetR + nWithNoteR + Age	4	0.642666	0.642657	1.36759e+06	0	3	0	0.700928					0.1019	0.0622207	0.0675571					-0.0554883	0					0	3.16814e-245	0					0	0.389653	0.384247	0.397347	0.461802	0.402042	0.403801	0.4134	0.4189	0.409458	0.435981	0.423313	0.464097
All Notifications	logit(resp) ~ 1 + nAbusersR + nWithTargetR + nNotes + Age	4	0.64235	0.642346	1.36836e+06	0	2	1	0.77112					0.0900213	0.122574		0.0171986				-0.0581753	0					0	0		0				0	0.389032	0.383505	0.396048	0.457627	0.401919	0.399895	0.407071	0.424402	0.399898	0.426595	0.421627	0.455909
All Notifications	logit(resp) ~ 1 + nAbusersR + nWithTargetR + nTargets + Age	4	0.638504	0.638498	1.36858e+06	0	2	1	0.779809					0.0657965	0.117558			0.0675639			-0.055226	0					8.61017e-156	0			0			0	0.392894	0.388133	0.398997	0.458707	0.407915	0.40263	0.407756	0.416306	0.401135	0.435717	0.425527	0.460102
All Notifications	logit(resp) ~ 1 + nAbusersR + nWithTargetR + nNotesRecent + Age	4	0.641237	0.641234	1.36914e+06	0	2	1	0.759837					0.106299	0.128163				0.0171564		-0.0553879	0					0	0				0		0	0.389926	0.38487	0.396414	0.460642	0.403821	0.400307	0.406355	0.423951	0.400505	0.428474	0.423161	0.456924
All Notifications	logit(resp) ~ 1 + nAbusersR + nWithTargetR + nTargetsRecent + Age	4	0.64239	0.642386	1.36497e+06	0	2	1	0.725124					0.0754796	0.119335					0.166722	-0.0494663	0					2.02061e-247	0					0	0	0.3902	0.385086	0.396823	0.457945	0.404132	0.400462	0.40551	0.414023	0.397788	0.42935	0.422097	0.459192
All Notifications	logit(resp) ~ 1 + nAbusersR + nWithNoteR + nNotes + Age	4	0.643536	0.643527	1.36779e+06	0	2	1	0.705287					0.118771		0.0815437	0.0100237				-0.0585935	0					0		0	7.7669e-183				0	0.389082	0.382884	0.397751	0.463446	0.401144	0.402486	0.414556	0.430265	0.40785	0.434519	0.421928	0.464181
All Notifications	logit(resp) ~ 1 + nAbusersR + nWithNoteR + nTargets + Age	4	0.644756	0.644752	1.36479e+06	0	2	1	0.708904					0.0443727		0.0882977		0.0802984			-0.0590214	0					9.25237e-73		0		0			0	0.389223	0.383431	0.397351	0.465838	0.402205	0.401969	0.411811	0.426358	0.407332	0.435201	0.422969	0.465633
All Notifications	logit(resp) ~ 1 + nAbusersR + nWithNoteR + nNotesRecent + Age	4	0.642987	0.642981	1.36817e+06	0	2	1	0.695353					0.127864		0.0853665			0.00877718		-0.0569455	0					0		0			1.96122e-110		0	0.389657	0.383169	0.398646	0.462619	0.401568	0.403353	0.415114	0.426821	0.409368	0.436051	0.422028	0.463704
All Notifications	logit(resp) ~ 1 + nAbusersR + nWithNoteR + nTargetsRecent + Age	4	0.649214	0.649207	1.36103e+06	0	2	1	0.646482					0.0609199		0.0900474				0.182684	-0.0525025	0					9.58788e-175		0				0	0	0.385981	0.379612	0.39503	0.458468	0.39744	0.39988	0.40955	0.422006	0.40819	0.428988	0.416734	0.464635
All Notifications	logit(resp) ~ 1 + nAbusersR + nNotes + nTargets + Age	4	0.636459	0.636454	1.37268e+06	0	1	2	0.821153					0.145022			0.0159556	0.0707944			-0.0590397	0					0			0	0			0	0.395251	0.389119	0.402664	0.463312	0.407392	0.403504	0.413603	0.427953	0.398134	0.427854	0.428873	0.457149
All Notifications	logit(resp) ~ 1 + nAbusersR + nNotes + nNotesRecent + Age	4	0.634699	0.634689	1.37517e+06	0	1	2	0.818845					0.201334			0.0356969		-0.0196462		-0.0594107	0					0			0		1.3326e-89		0	0.3969	0.390393	0.404821	0.462207	0.407641	0.406827	0.416231	0.432538	0.402636	0.427275	0.429144	0.456903
All Notifications	logit(resp) ~ 1 + nAbusersR + nNotes + nTargetsRecent + Age	4	0.641801	0.641794	1.36861e+06	0	1	2	0.765328					0.151496			0.0177975			0.1746	-0.0535841	0					0			0			0	0	0.390612	0.384289	0.398364	0.460618	0.402478	0.399029	0.406699	0.425756	0.396043	0.420295	0.421026	0.456001
All Notifications	logit(resp) ~ 1 + nAbusersR + nTargets + nNotesRecent + Age	4	0.635552	0.635547	1.37316e+06	0	1	2	0.813765					0.153842				0.080244	0.0164131		-0.0568259	0					0				0	0		0	0.395913	0.389682	0.403428	0.462614	0.408332	0.40392	0.413116	0.426151	0.399088	0.429684	0.429089	0.455846
All Notifications	logit(resp) ~ 1 + nAbusersR + nTargets + nTargetsRecent + Age	4	0.635214	0.635211	1.37114e+06	0	1	2	0.773048					0.165762				0.0380734		0.154181	-0.0497801	0					0				7.45151e-150		0	0	0.396938	0.391335	0.40387	0.461558	0.409926	0.404916	0.412924	0.42049	0.401819	0.434819	0.428716	0.459885
All Notifications	logit(resp) ~ 1 + nAbusersR + nNotesRecent + nTargetsRecent + Age	4	0.638695	0.63869	1.37027e+06	0	1	2	0.7572					0.180093					0.0140688	0.173933	-0.050104	0					0					3.04645e-292	0	0	0.393199	0.38689	0.4009	0.461651	0.40502	0.401443	0.409516	0.427332	0.397393	0.423692	0.423797	0.455438
All Notifications	logit(resp) ~ 1 + nWithTargetR + nNotesRecent + nTargetsRecent + Age	4	0.64444	0.644433	1.36428e+06	0	1	2	0.732514						0.142695				0.0147829	0.172798	-0.0512191	0						0				0	0	0	0.388217	0.382742	0.395141	0.454676	0.403115	0.396269	0.403869	0.420426	0.397022	0.425166	0.419444	0.45728
All Notifications	logit(resp) ~ 1 + nWithTargetR + nTargets + nTargetsRecent + Age	4	0.641586	0.641581	1.36535e+06	0	1	2	0.74699						0.135434			0.0369434		0.152778	-0.050694	0						0			1.13297e-164		0	0	0.39106	0.386059	0.397491	0.456269	0.407192	0.398767	0.406235	0.416303	0.395393	0.432469	0.422702	0.460721
All Notifications	logit(resp) ~ 1 + nWithTargetR + nTargets + nNotesRecent + Age	4	0.642019	0.642009	1.36718e+06	0	1	2	0.786377						0.130954			0.0753423	0.0164765		-0.0577994	0						0			0	0		0	0.390165	0.384995	0.396622	0.456949	0.40522	0.398681	0.405344	0.422402	0.395861	0.431175	0.422259	0.457271
All Notifications	logit(resp) ~ 1 + nWithTargetR + nNotes + nTargetsRecent + Age	4	0.64675	0.646745	1.36289e+06	0	1	2	0.739602						0.128554		0.0167226			0.170362	-0.0544254	0						0		0			0	0	0.386424	0.38084	0.393489	0.457117	0.400378	0.395231	0.402251	0.420799	0.397216	0.424069	0.418196	0.458122
All Notifications	logit(resp) ~ 1 + nWithTargetR + nNotes + nNotesRecent + Age	4	0.640698	0.640694	1.36967e+06	0	1	2	0.798883						0.153395		0.033084		-0.0154892		-0.0601525	0						0		0		1.51442e-57		0	0.391151	0.385568	0.398156	0.456139	0.404519	0.400331	0.40965	0.426443	0.401836	0.430349	0.4232	0.456843
All Notifications	logit(resp) ~ 1 + nWithTargetR + nNotes + nTargets + Age	4	0.642432	0.64242	1.36694e+06	0	1	2	0.793748						0.126623		0.0149816	0.0660371			-0.0597037	0						0		0	0			0	0.389703	0.384566	0.396149	0.460902	0.404533	0.3984	0.405716	0.422648	0.396262	0.42939	0.423044	0.459627
All Notifications	logit(resp) ~ 1 + nWithTargetR + nWithNoteR + nTargetsRecent + Age	4	0.648923	0.648917	1.36083e+06	0	2	1	0.655164						0.0553455	0.0783849				0.188493	-0.0518725	0						6.50614e-219	0				0	0	0.386335	0.380715	0.394498	0.457248	0.397976	0.399971	0.408533	0.421445	0.406745	0.429131	0.418234	0.464223
All Notifications	logit(resp) ~ 1 + nWithTargetR + nWithNoteR + nNotesRecent + Age	4	0.64232	0.642311	1.3684e+06	0	2	1	0.720682						0.104311	0.063835			0.0138217		-0.0566687	0						0	0			3.24342e-252		0	0.390721	0.385031	0.398248	0.461614	0.403901	0.402298	0.410551	0.427216	0.407382	0.436072	0.422486	0.460542
All Notifications	logit(resp) ~ 1 + nWithTargetR + nWithNoteR + nTargets + Age	4	0.644904	0.644896	1.36442e+06	0	2	1	0.718067						0.0478967	0.0754437		0.0825388			-0.0587084	0						3.99616e-152	0		0			0	0.389021	0.382962	0.397058	0.459326	0.401039	0.401468	0.410447	0.424248	0.407184	0.435393	0.420187	0.459467
All Notifications	logit(resp) ~ 1 + nWithTargetR + nWithNoteR + nNotes + Age	4	0.64359	0.643587	1.36759e+06	0	2	1	0.733639						0.100016	0.0569046	0.0150548				-0.0591213	0						0	0	0				0	0.389524	0.384096	0.397118	0.462317	0.403291	0.400926	0.41108	0.431479	0.407235	0.434769	0.422064	0.463611
All Notifications	logit(resp) ~ 1 + nWithNoteR + nNotesRecent + nTargetsRecent + Age	4	0.648423	0.648415	1.36163e+06	0	1	2	0.648283							0.10149			0.00498248	0.200728	-0.0525846	0							0			4.98479e-43	0	0	0.386759	0.380804	0.395376	0.457775	0.398233	0.400045	0.41031	0.420438	0.410828	0.426752	0.415713	0.463816
All Notifications	logit(resp) ~ 1 + nWithNoteR + nTargets + nTargetsRecent + Age	4	0.649042	0.649035	1.36078e+06	0	1	2	0.663324							0.0957629		0.0417659		0.160713	-0.054537	0							0		7.87886e-224		0	0	0.38642	0.380464	0.394958	0.459005	0.398915	0.399626	0.408625	0.420929	0.408403	0.431189	0.415404	0.465104
All Notifications	logit(resp) ~ 1 + nWithNoteR + nTargets + nNotesRecent + Age	4	0.645357	0.645351	1.36475e+06	0	1	2	0.717469							0.0915624		0.0914589	0.0069813		-0.060252	0							0		0	3.75587e-75		0	0.388914	0.383115	0.397041	0.465246	0.401875	0.401007	0.411072	0.42764	0.407672	0.433106	0.421564	0.464524
All Notifications	logit(resp) ~ 1 + nWithNoteR + nNotes + nTargetsRecent + Age	4	0.649593	0.649585	1.36104e+06	0	1	2	0.658986							0.0940579	0.00885798			0.196588	-0.0544988	0							0	2.50987e-159			0	0	0.385354	0.379417	0.393867	0.458739	0.397363	0.39829	0.407834	0.420897	0.409722	0.424954	0.414038	0.463538
All Notifications	logit(resp) ~ 1 + nWithNoteR + nNotes + nNotesRecent + Age	4	0.638937	0.638934	1.37049e+06	0	1	2	0.735207							0.104082	0.0320656		-0.0227571		-0.0615876	0							0	0		1.80938e-128		0	0.393744	0.388031	0.401748	0.466064	0.404525	0.406574	0.418048	0.437217	0.417402	0.438298	0.424369	0.465302
All Notifications	logit(resp) ~ 1 + nWithNoteR + nNotes + nTargets + Age	4	0.645202	0.645195	1.36479e+06	0	1	2	0.721621							0.0905115	0.00578556	0.0882013			-0.0608578	0							0	1.25553e-67	0			0	0.389002	0.383154	0.397184	0.46545	0.401517	0.401228	0.411814	0.428258	0.407324	0.433717	0.422544	0.46501
All Notifications	logit(resp) ~ 1 + nNotes + nTargets + nNotesRecent + Age	4	0.632459	0.632453	1.37708e+06	0	0	3	0.889444								0.0315748	0.118688	-0.0122354		-0.061945	0								3.82059e-289	0	8.8893e-33		0	0.401325	0.393969	0.409464	0.459011	0.410993	0.406451	0.417721	0.431077	0.405329	0.430513	0.429426	0.45411
All Notifications	logit(resp) ~ 1 + nNotes + nTargets + nTargetsRecent + Age	4	0.638669	0.638665	1.37251e+06	0	0	3	0.829903								0.0225441	0.06823		0.168888	-0.0558643	0								0	0		0	0	0.396558	0.389735	0.404167	0.456303	0.407289	0.40051	0.410311	0.428469	0.400854	0.421282	0.422692	0.456183
All Notifications	logit(resp) ~ 1 + nNotes + nNotesRecent + nTargetsRecent + Age	4	0.638349	0.638338	1.37141e+06	0	0	3	0.830288								0.0698115		-0.0567499	0.241177	-0.0579963	0								0		0	0	0	0.396917	0.38978	0.405019	0.454828	0.406748	0.402139	0.410616	0.431388	0.405641	0.423782	0.422988	0.455957
All Notifications	logit(resp) ~ 1 + nTargets + nNotesRecent + nTargetsRecent + Age	4	0.634136	0.634128	1.37474e+06	0	0	3	0.835313									0.0962615	0.0191307	0.151687	-0.0528373	0									0	0	0	0	0.40051	0.393783	0.407863	0.454856	0.412271	0.402783	0.413081	0.429421	0.401185	0.428821	0.426444	0.455406
